# Supplementary material for: catena-Poly[[(3,5-dicarb­oxy­pyrazine-2,6-dicarboxyl­ato-κ3 O 2,N 1,O 6)lithium(I)]-μ-aqua-[triaqua­lithium(I)]-μ-aqua]
Source: Acta Crystallogr Sect E Struct Rep Online. 2010 Nov 13;66(Pt 12):m1561–2. doi: 10.1107/S1600536810045903 (PMC3011810; doi:10.1107/S1600536810045903)
Supplement: Supplementary file 1 [file e-66-m1561-sup1.cif]

##############################################################################
###                                                                        ###
###        Electronic paper (Acta Crystallographica Section E)             ###
###                                                                        ###
##############################################################################
#                                                                            #
# This CIF contains the data in a paper accepted for publication in Acta     #
# Crystallographica Section E. It conforms to the requirements of Notes      #
# for Authors for Section E, and has been peer reviewed under the auspices   #
# of the IUCr Commission on Journals.                                        #
#                                                                            #
# Full details of the Crystallographic Information File format               #
# are given in the paper "The Crystallographic Information File (CIF):       #
# a New Standard Archive File for Crystallography" by S. R. Hall, F. H.      #
# Allen and I. D. Brown [Acta Cryst. (1991), A47, 655-685].                  #
#                                                                            #
# The current version of the core CIF dictionary is obtainable from          #
# ftp://ftp.iucr.org/pub/cif_core.dic. The current version number is 2.4.    #
#                                                                            #
# Software is freely available for graphical display of the structure(s) in  #
# this CIF.  For information consult the CIF home page http://www.iucr.org/  #
# cif/home.html                                                              #
#                                                                            #
# This file may be used for bona fide research purposes within the           #
# scientific community so long as proper attribution is given to the journal # 
# article from which it was obtained.                                        #
#                                                                            #
##############################################################################
                                             
data_I
_audit_creation_method     SHELXL-97
_chemical_name_systematic
;
<i>catena</i>-Poly[[(3,5-dicarboxypyrazine-2,6-dicarboxylato-
\k^3^<i>O</i>^2^,<i>N</i>^1^,<i>O</i>^6^)lithium(I)]-\m-aqua-
[triaqualithium(I)]-\m-aqua]
;
_chemical_name_common     'lithium pyrazine tetracarboxylate pentahydrate'
_chemical_formula_moiety     'C8 H12 Li2 N2 O13'
_chemical_formula_sum     'C8 H12 Li2 N2 O13'
_chemical_formula_iupac     '[Li2 (C8 H2 N2 O8) (H2 O)5]'
_chemical_formula_weight     358.08
_chemical_melting_point     ?
_symmetry_cell_setting     monoclinic
_symmetry_space_group_name_H-M     'P 21/m'
_space_group_name_Hall     '-P 2yb'
loop_
    _symmetry_equiv_pos_as_xyz
    'x, y, z'
    '-x, y+1/2, -z'
    '-x, -y, -z'
    'x, -y-1/2, z'
_cell_length_a     6.8806(14)
_cell_length_b     11.767(2)
_cell_length_c     8.8082(18)
_cell_angle_alpha     90.00
_cell_angle_beta     103.59(3)
_cell_angle_gamma     90.00
_cell_volume     693.2(2)
_cell_formula_units_Z     2
_cell_measurement_reflns_used     25
_cell_measurement_theta_min     6
_cell_measurement_theta_max     15
_cell_measurement_temperature     293(2)
_exptl_crystal_description     blocks
_exptl_crystal_colour     colourless
_exptl_crystal_size_max     0.23
_exptl_crystal_size_mid     0.21
_exptl_crystal_size_min     0.17
_exptl_crystal_density_diffrn     1.716
_exptl_crystal_density_meas     ?
_exptl_crystal_density_method     'not measured'
_exptl_crystal_F_000     368
_exptl_absorpt_coefficient_mu     0.163
_exptl_absorpt_correction_type     analytical
_exptl_absorpt_process_details     '(CrysAlis RED; Oxford Diffraction, 2008)'
_exptl_absorpt_correction_T_min     0.971
_exptl_absorpt_correction_T_max     0.975
_exptl_special_details
;
;
_diffrn_ambient_temperature     293(2)
_diffrn_radiation_type     MoK\a
_diffrn_radiation_wavelength     0.71073
_diffrn_radiation_source     'fine-focus sealed tube'
_diffrn_radiation_monochromator     graphite
_diffrn_measurement_device_type     'Kuma KM-4 four-circle'
_diffrn_measurement_method     'profile data from \w/2\q'
_diffrn_detector_area_resol_mean     ?
_diffrn_reflns_number     2291
_diffrn_reflns_av_R_equivalents     0.0124
_diffrn_reflns_av_sigmaI/netI     0.0223
_diffrn_reflns_theta_min     2.38
_diffrn_reflns_theta_max     30.06
_diffrn_reflns_theta_full     30.06
_diffrn_measured_fraction_theta_max     1.000
_diffrn_measured_fraction_theta_full     1.000
_diffrn_reflns_limit_h_min     0
_diffrn_reflns_limit_h_max     9
_diffrn_reflns_limit_k_min     0
_diffrn_reflns_limit_k_max     16
_diffrn_reflns_limit_l_min     -12
_diffrn_reflns_limit_l_max     12
_diffrn_standards_number     3
_diffrn_standards_interval_count     200
_diffrn_standards_interval_time     ?
_diffrn_standards_decay_%     0.53
_refine_special_details
;
Refinement of <i>F</i>^2^ against ALL reflections. The weighted <i>R</i>-factor
<i>wR</i> and goodness of fit <i>S</i> are based on <i>F</i>^2^, conventional
<i>R</i>-factors <i>R</i> are based on <i>F</i>, with <i>F</i> set to zero for
negative <i>F</i>^2^. The threshold expression of <i>F</i>^2^ >
\s(<i>F</i>^2^) is used only for calculating <i>R</i>-factors(gt) <i>etc</i>.
and is not relevant to the choice of reflections for refinement.
<i>R</i>-factors based on <i>F</i>^2^ are statistically about twice as large
as those based on <i>F</i>, and <i>R</i>- factors based on ALL data will be
even larger.
;
_reflns_number_total     2136
_reflns_number_gt     1459
_reflns_threshold_expression     I>2\s(I)
_refine_ls_structure_factor_coef     Fsqd
_refine_ls_matrix_type     full
_refine_ls_R_factor_all     0.0698
_refine_ls_R_factor_gt     0.0390
_refine_ls_wR_factor_gt     0.1131
_refine_ls_wR_factor_ref     0.1274
_refine_ls_goodness_of_fit_ref     1.027
_refine_ls_restrained_S_all     1.027
_refine_ls_number_reflns     2136
_refine_ls_number_parameters     148
_refine_ls_number_restraints     0
_refine_ls_hydrogen_treatment     mixed
_refine_ls_weighting_scheme     calc
_refine_ls_weighting_details
         'calc w=1/[\s^2^(Fo^2^)+(0.0886P)^2^+0.0400P] where P=(Fo^2^+2Fc^2^)/3'
_atom_sites_solution_hydrogens     geom
_atom_sites_solution_primary     direct
_atom_sites_solution_secondary     difmap
_refine_ls_shift/su_max     0.000
_refine_ls_shift/su_mean     0.000
_refine_diff_density_max     0.422
_refine_diff_density_min     -0.323
_refine_ls_extinction_method     none
_refine_ls_extinction_coef     ?
loop_
    _atom_type_symbol
    _atom_type_description
    _atom_type_scat_dispersion_real
    _atom_type_scat_dispersion_imag
    _atom_type_scat_source
    'C' 'C' 0.0033 0.0016
                         'International Tables Vol C Tables 4.2.6.8 and 6.1.1.4'
    'H' 'H' 0.0000 0.0000
                         'International Tables Vol C Tables 4.2.6.8 and 6.1.1.4'
    'Li' 'Li' -0.0003 0.0001
                         'International Tables Vol C Tables 4.2.6.8 and 6.1.1.4'
    'N' 'N' 0.0061 0.0033
                         'International Tables Vol C Tables 4.2.6.8 and 6.1.1.4'
    'O' 'O' 0.0106 0.0060
                         'International Tables Vol C Tables 4.2.6.8 and 6.1.1.4'
_computing_data_collection     'KM-4 Software (Kuma, 1996)'
_computing_cell_refinement     'KM-4 Software (Kuma, 1996)'
_computing_data_reduction     'DATAPROC (Kuma, 2001)'
_computing_structure_solution     'SHELXS97 (Sheldrick, 2008)'
_computing_structure_refinement     'SHELXL97 (Sheldrick, 2008)'
_computing_molecular_graphics     'SHELXTL (Sheldrick, 2008)'
_computing_publication_material     'SHELXTL (Sheldrick, 2008)'
loop_
    _atom_site_type_symbol
    _atom_site_label
    _atom_site_fract_x
    _atom_site_fract_y
    _atom_site_fract_z
    _atom_site_U_iso_or_equiv
    _atom_site_adp_type
    _atom_site_calc_flag
    _atom_site_refinement_flags
    _atom_site_occupancy
    _atom_site_disorder_assembly
    _atom_site_disorder_group
    N N1 0.4556(2) 0.7500 0.72520(15) 0.0184(3) Uani d S 1 . .
    N N2 0.1994(2) 0.7500 0.44032(15) 0.0197(3) Uani d S 1 . .
    O O4 0.61711(14) 0.92277(7) 0.87982(11) 0.0287(2) Uani d . 1 . .
    O O2 0.06363(16) 0.93417(8) 0.28320(11) 0.0354(3) Uani d . 1 . .
    O O1 0.21919(16) 1.05057(7) 0.46536(10) 0.0315(3) Uani d . 1 . .
    O O3 0.44557(15) 1.04935(7) 0.71677(11) 0.0296(2) Uani d . 1 . .
    C C5 0.49353(17) 0.94719(9) 0.76029(13) 0.0207(2) Uani d . 1 . .
    C C3 0.26124(16) 0.84858(8) 0.50943(12) 0.0178(2) Uani d . 1 . .
    C C2 0.39451(16) 0.84873(8) 0.65765(12) 0.0176(2) Uani d . 1 . .
    C C6 0.17301(17) 0.95080(10) 0.41030(13) 0.0220(2) Uani d . 1 . .
    O O6 0.16203(15) 0.91197(8) 0.92116(12) 0.0334(3) Uani d . 1 . .
    O O8 0.9298(2) 0.7500 1.09008(14) 0.0276(3) Uani d S 1 . .
    O O7 0.4555(2) 0.7500 1.09036(16) 0.0338(3) Uani d S 1 . .
    O O5 -0.0754(3) 0.7500 0.72326(19) 0.0438(4) Uani d S 1 . .
    Li Li2 0.1189(6) 0.7500 0.9392(4) 0.0332(7) Uani d S 1 . .
    Li Li1 0.6568(5) 0.7500 0.9480(4) 0.0347(7) Uani d S 1 . .
    H H61 0.071(3) 0.9536(18) 0.853(2) 0.051(6) Uiso d . 1 . .
    H H62 0.230(4) 0.962(2) 0.992(3) 0.079(8) Uiso d . 1 . .
    H H81 0.976(3) 0.8072(17) 1.148(2) 0.054(6) Uiso d . 1 . .
    H H71 0.484(3) 0.8066(16) 1.154(2) 0.044(5) Uiso d . 1 . .
    H H51 -0.125(3) 0.8094(16) 0.661(2) 0.044(5) Uiso d . 1 . .
    H H32 0.336(3) 1.055(2) 0.588(2) 0.061(7) Uiso d . 1 . .
loop_
    _atom_site_aniso_label
    _atom_site_aniso_U_11
    _atom_site_aniso_U_22
    _atom_site_aniso_U_33
    _atom_site_aniso_U_12
    _atom_site_aniso_U_13
    _atom_site_aniso_U_23
    N1 0.0231(6) 0.0119(5) 0.0173(5) 0.000 -0.0007(5) 0.000
    N2 0.0242(7) 0.0148(6) 0.0177(6) 0.000 0.0002(5) 0.000
    O4 0.0329(5) 0.0198(4) 0.0261(4) -0.0035(3) -0.0079(4) -0.0019(3)
    O2 0.0486(6) 0.0218(4) 0.0254(4) 0.0038(4) -0.0124(4) 0.0033(3)
    O1 0.0485(6) 0.0135(4) 0.0257(4) 0.0029(4) -0.0046(4) 0.0017(3)
    O3 0.0409(5) 0.0126(4) 0.0290(4) -0.0016(3) -0.0047(4) -0.0019(3)
    C5 0.0244(5) 0.0145(5) 0.0211(5) -0.0031(4) 0.0008(4) -0.0018(4)
    C3 0.0220(5) 0.0130(5) 0.0166(4) 0.0011(4) 0.0011(4) 0.0014(4)
    C2 0.0212(5) 0.0130(4) 0.0168(4) -0.0008(4) 0.0010(4) -0.0005(3)
    C6 0.0282(6) 0.0155(5) 0.0201(5) 0.0029(4) 0.0011(4) 0.0033(4)
    O6 0.0373(5) 0.0181(4) 0.0354(5) -0.0004(4) -0.0104(4) 0.0004(4)
    O8 0.0340(7) 0.0225(6) 0.0212(6) 0.000 -0.0037(5) 0.000
    O7 0.0486(9) 0.0199(6) 0.0288(6) 0.000 0.0005(6) 0.000
    O5 0.0585(10) 0.0214(7) 0.0379(8) 0.000 -0.0160(7) 0.000
    Li2 0.0433(18) 0.0236(15) 0.0341(16) 0.000 0.0117(14) 0.000
    Li1 0.0393(17) 0.0264(15) 0.0295(15) 0.000 -0.0099(13) 0.000
_geom_special_details
;
All e.s.d.'s (except the e.s.d. in the dihedral angle between two l.s. planes)
are estimated using the full covariance matrix. The cell e.s.d.'s are taken
into account individually in the estimation of e.s.d.'s in distances, angles
and torsion angles; correlations between e.s.d.'s in cell parameters are only
used when they are defined by crystal symmetry. An approximate (isotropic)
treatment of cell e.s.d.'s is used for estimating e.s.d.'s involving l.s.
planes.
;
loop_
    _geom_bond_atom_site_label_1
    _geom_bond_atom_site_label_2
    _geom_bond_site_symmetry_2
    _geom_bond_distance
    _geom_bond_publ_flag
    Li1 N1 . 2.119(4) y
    Li1 O4 . 2.1194(13) y
    Li1 O8 . 1.997(4) y
    Li1 O7 . 2.075(5) y
    Li1 O4 4_575 2.1194(13) y
    Li2 O6 . 1.9412(12) y
    Li2 O7 . 2.385(4) y
    Li2 O5 . 2.052(4) y
    Li2 O6 4_575 1.9412(12) y
    Li2 O8 1_455 2.067(4) y
    Li2 Li1 1_455 3.199(5) ?
    Li1 Li2 1_655 3.199(5) ?
    O8 Li2 1_655 2.067(4) ?
    N1 C2 4_575 1.3277(12) ?
    N1 C2 . 1.3277(12) ?
    N2 C3 . 1.3324(12) ?
    N2 C3 4_575 1.3324(12) ?
    O4 C5 . 1.2221(15) ?
    O2 C6 . 1.2091(15) ?
    O1 C6 . 1.2815(15) ?
    O1 H32 . 1.19(2) ?
    O3 C5 . 1.2811(14) ?
    O3 H32 . 1.21(2) ?
    C5 C2 . 1.5279(15) ?
    C3 C2 . 1.4081(15) ?
    C3 C6 . 1.5260(14) ?
    O6 H61 . 0.90(2) ?
    O6 H62 . 0.91(3) ?
    O8 H81 . 0.86(2) ?
    O7 H71 . 0.862(19) ?
    O5 H51 . 0.903(19) ?
loop_
    _geom_angle_atom_site_label_1
    _geom_angle_atom_site_label_2
    _geom_angle_atom_site_label_3
    _geom_angle_site_symmetry_1
    _geom_angle_site_symmetry_3
    _geom_angle
    _geom_angle_publ_flag
    C2 N1 C2 4_575 . 122.10(13) ?
    C2 N1 Li1 4_575 . 118.95(6) ?
    C2 N1 Li1 . . 118.95(6) ?
    C3 N2 C3 . 4_575 121.05(13) ?
    C5 O4 Li1 . . 119.15(11) ?
    C6 O1 H32 . . 116.2(12) ?
    C5 O3 H32 . . 113.3(11) ?
    O4 C5 O3 . . 123.82(10) ?
    O4 C5 C2 . . 117.04(10) ?
    O3 C5 C2 . . 119.13(9) ?
    N2 C3 C2 . . 119.55(9) ?
    N2 C3 C6 . . 112.55(9) ?
    C2 C3 C6 . . 127.91(9) ?
    N1 C2 C3 . . 118.88(9) ?
    N1 C2 C5 . . 110.38(9) ?
    C3 C2 C5 . . 130.71(9) ?
    O2 C6 O1 . . 122.94(11) ?
    O2 C6 C3 . . 118.66(10) ?
    O1 C6 C3 . . 118.40(9) ?
    Li2 O6 H61 . . 119.4(14) ?
    Li2 O6 H62 . . 130.5(17) ?
    H61 O6 H62 . . 106(2) ?
    Li1 O8 Li2 . 1_655 103.81(16) ?
    Li1 O8 H81 . . 122.3(13) ?
    Li2 O8 H81 1_655 . 100.2(14) ?
    Li1 O7 Li2 . . 111.17(14) ?
    Li1 O7 H71 . . 107.9(13) ?
    Li2 O7 H71 . . 114.0(13) ?
    Li2 O5 H51 . . 129.1(12) ?
    O6 Li2 O6 . 4_575 158.1(2) ?
    O6 Li2 O5 . . 90.18(11) ?
    O6 Li2 O5 4_575 . 90.18(11) ?
    O6 Li2 O8 . 1_455 100.61(11) ?
    O6 Li2 O8 4_575 1_455 100.61(11) ?
    O5 Li2 O8 . 1_455 102.98(18) ?
    O6 Li2 O7 . . 84.17(12) ?
    O6 Li2 O7 4_575 . 84.17(12) ?
    O5 Li2 O7 . . 148.57(19) ?
    O8 Li2 O7 1_455 . 108.45(15) ?
    O6 Li2 Li1 . 1_455 100.02(12) ?
    O6 Li2 Li1 4_575 1_455 100.02(12) ?
    O5 Li2 Li1 . 1_455 65.66(13) ?
    O8 Li2 Li1 1_455 1_455 37.32(10) ?
    O7 Li2 Li1 . 1_455 145.77(15) ?
    O8 Li1 O7 . . 106.53(16) ?
    O8 Li1 O4 . 4_575 102.54(10) ?
    O7 Li1 O4 . 4_575 96.41(12) ?
    O8 Li1 O4 . . 102.54(10) ?
    O7 Li1 O4 . . 96.40(12) ?
    O4 Li1 O4 4_575 . 147.18(17) ?
    O8 Li1 N1 . . 153.3(2) ?
    O7 Li1 N1 . . 100.14(17) ?
    O4 Li1 N1 4_575 . 74.03(9) ?
    O4 Li1 N1 . . 74.03(9) ?
    O8 Li1 Li2 . 1_655 38.87(10) ?
    O7 Li1 Li2 . 1_655 145.40(16) ?
    O4 Li1 Li2 4_575 1_655 93.19(12) ?
    O4 Li1 Li2 . 1_655 93.19(12) ?
    N1 Li1 Li2 . 1_655 114.46(17) ?
loop_
    _geom_hbond_atom_site_label_D
    _geom_hbond_atom_site_label_H
    _geom_hbond_atom_site_label_A
    _geom_hbond_site_symmetry_A
    _geom_hbond_distance_DH
    _geom_hbond_distance_HA
    _geom_hbond_distance_DA
    _geom_hbond_angle_DHA
    O6 H61 O2 3_576 0.90(2) 1.87(2) 2.7597(14) 165.4(19)
    O6 H62 O4 3_677 0.91(3) 1.91(3) 2.8129(14) 173(2)
    O8 H81 O2 1_656 0.86(2) 1.92(2) 2.7753(13) 175.9(19)
    O7 H71 O3 3_677 0.862(19) 2.037(19) 2.8950(12) 173.8(17)
    O5 H51 O1 3_576 0.903(19) 2.010(19) 2.9110(13) 175.4(17)
    O1 H32 O3 . 1.19(2) 1.21(2) 2.3894(15) 173(2)
data_global
_journal_date_recd_electronic     2010-10-27
_journal_date_accepted     2010-11-08
_journal_name_full     'Acta Crystallographica, Section E'
_journal_year     2010
_journal_volume     66
_journal_issue     12
_journal_page_first     m1561
_journal_page_last     m1562
_journal_paper_category     QM
_journal_coeditor_code     HB5710
_publ_contact_author_name     'Janusz Leciejewicz'
_publ_contact_author_address
;
Institute of Nuclear of Chemistry and Technology
ul. Dorodna 16
03-195 Warszawa
Poland
;
_publ_contact_author_email     'j.leciejewicz@ichtj.waw.pl'
_publ_contact_author_fax
;
48 22 811 19 17
;
_publ_contact_author_phone
;
48 22 504 1230
;
_publ_section_title
;\
<i>catena</i>-Poly[[(3,5-dicarboxypyrazine-2,6-dicarboxylato-\k^3^<i>O</i>^2^,\
<i>N</i>^1^,<i>O</i>^6^)lithium(I)]-\m-aqua-[triaqualithium(I)]-\m-aqua]
;
loop_
    _publ_author_name
    _publ_author_address
    'Wojciech Starosta'
;Institute of Nuclear Chemistry and Technology
ul. Dorodna 16
03-195 Warszawa
Poland
;
    'Janusz Leciejewicz'
;Institute of Nuclear Chemistry and Technology
ul. Dorodna 16
03-195 Warszawa
Poland
;
