# Supplementary material for: catena-Poly[[(3,5-dicarb­oxy­pyrazine-2,6-dicarboxyl­ato-κ3 O 2,N 1,O 6)lithium(I)]-μ-aqua-[triaqua­lithium(I)]-μ-aqua]
Source: Acta Crystallogr Sect E Struct Rep Online. 2010 Nov 13;66(Pt 12):m1561–2. doi: 10.1107/S1600536810045903 (PMC3011810; doi:10.1107/S1600536810045903)
Supplement: Supplementary file 2 [file e-66-m1561-Isup2.hkl]

# 
# h,k,l, Fc-squared, Fo-squared, sigma(Fo-squared) and status flag 
# 
data_I
_shelx_title ' Lipyrt11 in P2(1)/m' 
_shelx_refln_list_code          4 
_shelx_F_calc_maximum      216.82 
_exptl_crystal_F_000       368.00 
_reflns_d_resolution_high  0.7094 
 
loop_ 
 _symmetry_equiv_pos_as_xyz 
 'x, y, z' 
 '-x, y+1/2, -z' 
 '-x, -y, -z' 
 'x, -y-1/2, z' 
 
_cell_length_a     6.8806 
_cell_length_b    11.7674 
_cell_length_c     8.8082 
_cell_angle_alpha  90.000 
_cell_angle_beta  103.590 
_cell_angle_gamma  90.000 
 
_shelx_F_squared_multiplier     1.000 
 
loop_ 
 _refln_index_h 
 _refln_index_k 
 _refln_index_l 
 _refln_F_squared_calc 
 _refln_F_squared_meas 
 _refln_F_squared_sigma 
 _refln_observed_status 
   1   0   0      506.68      513.48      3.08 o 
   2   0   0      712.04      676.43      5.01 o 
   3   0   0     2290.14     2302.77     10.79 o 
   4   0   0       11.26       10.79      0.77 o 
   5   0   0      149.49      157.55      4.24 o 
   6   0   0       38.78       38.52      1.93 o 
   7   0   0       53.57       51.23      1.93 o 
   8   0   0        1.39        1.93      3.08 o 
   9   0   0       78.88       67.80      3.08 o 
   1   1   0     1129.37     1255.39     14.64 o 
   2   1   0        0.13        1.16      1.54 o 
   3   1   0       80.34       83.98      2.70 o 
   4   1   0      685.65      704.16      7.32 o 
   5   1   0        8.38       10.02      0.77 o 
   6   1   0       45.77       44.30      1.93 o 
   7   1   0        5.24        0.39      3.08 o 
   8   1   0       15.52       14.64      1.16 o 
   9   1   0        3.20        4.62      3.85 o 
   0   2   0     1579.46     1783.90     17.33 o 
   1   2   0      145.60      149.85      2.31 o 
   2   2   0      188.38      181.05      3.08 o 
   3   2   0      338.15      498.46      5.39 o 
   4   2   0        2.38        3.85      1.93 o 
   5   2   0      113.31      109.78      3.85 o 
   6   2   0       68.35       78.97      3.47 o 
   7   2   0        1.57        3.85      3.08 o 
   8   2   0        2.63        6.16      3.47 o 
   9   2   0       16.53       19.65      1.16 o 
   1   3   0       12.88       12.33      0.39 o 
   2   3   0     6448.09     6783.90     49.31 o 
   3   3   0       75.08       81.28      2.70 o 
   4   3   0     1333.06     1333.98     10.02 o 
   5   3   0       89.40       89.75      3.47 o 
   6   3   0        9.39        9.24      0.77 o 
   7   3   0       13.98       13.87      1.16 o 
   8   3   0       54.25       52.77      2.31 o 
   9   3   0        1.30       -0.39      4.24 o 
   0   4   0     1568.69     1548.15      7.70 o 
   1   4   0       20.91       23.50      0.77 o 
   2   4   0      841.76      885.98      6.93 o 
   3   4   0      408.48      409.86      5.39 o 
   4   4   0      113.47      141.37      3.85 o 
   5   4   0       74.81       76.66      3.08 o 
   6   4   0        2.49       -1.54      3.08 o 
   7   4   0       43.98       44.68      1.93 o 
   8   4   0       83.51       73.19      3.85 o 
   9   4   0       39.89       40.45      1.54 o 
   1   5   0      645.94      738.83      6.16 o 
   2   5   0     1707.81     1704.16     10.02 o 
   3   5   0        1.78        1.16      1.93 o 
   4   5   0       27.28       29.66      1.16 o 
   5   5   0       99.32       92.45      3.85 o 
   6   5   0       58.78       56.24      2.31 o 
   7   5   0      291.17      281.59      7.32 o 
   8   5   0        6.39        2.70      3.85 o 
   0   6   0     8254.09     9024.65     65.49 o 
   1   6   0      134.17      142.53      3.47 o 
   2   6   0      493.84      525.42      6.16 o 
   3   6   0      428.96      488.44      6.55 o 
   4   6   0      105.51       96.30      3.85 o 
   5   6   0        0.68       -0.39      2.70 o 
   6   6   0       32.18       31.20      1.54 o 
   7   6   0       52.97       49.69      2.31 o 
   8   6   0       48.66       54.70      2.31 o 
   1   7   0       93.89      101.31      3.08 o 
   2   7   0       15.75       20.03      1.16 o 
   3   7   0       36.26       33.90      1.93 o 
   4   7   0      766.50      792.37      9.24 o 
   5   7   0       28.30       27.73      1.54 o 
   6   7   0       55.47       58.55      2.31 o 
   7   7   0       35.66       37.75      1.54 o 
   8   7   0       14.99       14.64      1.16 o 
   0   8   0      606.33      566.64      6.93 o 
   1   8   0       27.23       28.51      1.16 o 
   2   8   0        0.02       -1.16      1.93 o 
   3   8   0       70.16       70.49      2.70 o 
   4   8   0        3.59        4.24      0.77 o 
   5   8   0       31.88       33.13      1.16 o 
   6   8   0       21.83       18.88      1.16 o 
   7   8   0        4.75        6.93      1.16 o 
   8   8   0        5.13        7.32      4.24 o 
   1   9   0       29.42       21.57      0.77 o 
   2   9   0      726.26      843.22      9.24 o 
   3   9   0        3.37        3.85      2.31 o 
   4   9   0      145.66      131.74      5.01 o 
   5   9   0        1.50        3.08      2.70 o 
   6   9   0        0.16        3.85      3.08 o 
   7   9   0       34.72       37.37      1.54 o 
   0  10   0     3989.04     3811.63     20.03 o 
   1  10   0      159.15      147.53      4.62 o 
   2  10   0       81.36       66.64      3.08 o 
   3  10   0      186.44      169.11      5.39 o 
   4  10   0      115.87       97.46      3.85 o 
   5  10   0        0.96        1.16      3.08 o 
   6  10   0       59.78       55.08      2.70 o 
   7  10   0       22.27       23.50      1.16 o 
   1  11   0       50.24       47.77      1.54 o 
   2  11   0       13.31       15.02      0.77 o 
   3  11   0        0.25        1.16      2.70 o 
   4  11   0       36.21       41.22      1.16 o 
   5  11   0       24.66       23.11      1.16 o 
   6  11   0       10.34       11.94      1.16 o 
   7  11   0        1.97        3.85      3.85 o 
   0  12   0      224.25      216.10      5.78 o 
   1  12   0       24.78       23.88      0.77 o 
   2  12   0        5.22        1.54      3.08 o 
   3  12   0       47.07       44.30      1.54 o 
   4  12   0      100.36       93.99      3.85 o 
   5  12   0        1.78        5.01      3.47 o 
   6  12   0       18.33       18.88      1.16 o 
   1  13   0       28.44       29.28      1.54 o 
   2  13   0       20.95       23.11      1.16 o 
   3  13   0       16.30       15.79      1.16 o 
   4  13   0      267.93      257.70      7.70 o 
   5  13   0        8.10        7.32      3.85 o 
   0  14   0       13.30       10.40      1.16 o 
   1  14   0        1.02       -0.39      3.08 o 
   2  14   0       11.38        3.47      3.47 o 
   3  14   0      122.74      121.34      5.01 o 
   4  14   0       17.09       15.41      1.16 o 
   5  14   0        5.31        3.47      4.24 o 
   1  15   0       71.15       78.20      3.47 o 
   2  15   0        0.12        3.85      3.47 o 
   3  15   0        1.57        6.93      3.85 o 
   4  15   0        3.80        5.01      4.24 o 
   0  16   0       84.23       85.90      3.85 o 
   1  16   0        1.36        2.70      3.47 o 
   2  16   0       93.04       93.22      3.47 o 
  -9   0   1        3.53        0.39      3.85 o 
  -8   0   1        0.24       -2.31      3.08 o 
  -7   0   1        1.21        2.31      2.70 o 
  -6   0   1      475.45      494.22      7.70 o 
  -5   0   1      234.06      246.15      5.39 o 
  -4   0   1        4.33        1.93      1.93 o 
  -3   0   1       12.70       12.33      0.39 o 
  -2   0   1     7618.99     7388.68     44.30 o 
  -1   0   1       13.77       30.05      1.16 o 
   0   0   1      487.81      503.08      1.91 o 
   1   0   1      369.98      409.09      3.47 o 
   2   0   1      203.02      212.25      3.08 o 
   3   0   1      158.10      167.95      3.47 o 
   4   0   1     2590.65     2679.12     14.25 o 
   5   0   1       20.52       21.19      1.16 o 
   6   0   1       48.26       50.46      2.31 o 
   7   0   1        9.31       10.79      0.77 o 
   8   0   1        0.85        1.93      3.08 o 
   9   0   1        3.45        0.39      3.85 o 
  -9   1   1        2.13        1.93      3.85 o 
  -8   1   1        9.07        8.86      1.16 o 
  -7   1   1       25.12       27.73      1.16 o 
  -6   1   1       83.90       82.43      3.47 o 
  -5   1   1        1.14        1.93      0.77 o 
  -4   1   1      496.04      445.69      5.78 o 
  -3   1   1        0.10        0.77      1.54 o 
  -2   1   1      155.13      177.97      2.70 o 
  -1   1   1     2044.24     2345.15     20.42 o 
   0   1   1      649.32      692.30      7.32 o 
   1   1   1        6.19        6.93      0.39 o 
   2   1   1      227.26      244.61      3.47 o 
   3   1   1        0.12       -1.93      1.93 o 
   4   1   1        0.12       -0.77      1.93 o 
   5   1   1       32.19       35.44      1.54 o 
   6   1   1       75.66       72.42      3.08 o 
   7   1   1       21.76       23.11      1.16 o 
   8   1   1       43.99       42.37      1.54 o 
   9   1   1        8.29        8.47      1.16 o 
  -9   2   1        7.38        7.70      1.16 o 
  -8   2   1       39.76       42.76      1.54 o 
  -7   2   1        1.23       -1.16      3.08 o 
  -6   2   1       84.42       88.21      3.47 o 
  -5   2   1        4.01        5.01      0.77 o 
  -4   2   1       12.48       13.87      0.77 o 
  -3   2   1       99.55      126.35      3.08 o 
  -2   2   1       16.09       14.64      0.77 o 
  -1   2   1        2.14        1.93      1.54 o 
   0   2   1      711.97      738.89      6.93 o 
   1   2   1      246.30      270.42      3.08 o 
   2   2   1      206.89      203.00      3.08 o 
   3   2   1       30.39       38.52      1.54 o 
   4   2   1      286.91      303.93      5.01 o 
   5   2   1       45.41       41.99      1.54 o 
   6   2   1       65.32       72.42      3.47 o 
   7   2   1       35.11       32.74      1.54 o 
   8   2   1        2.56        2.31      3.47 o 
   9   2   1        2.59        5.01      4.24 o 
  -9   3   1       47.85       51.23      2.31 o 
  -8   3   1       21.82       19.26      1.16 o 
  -7   3   1        0.92        1.54      3.08 o 
  -6   3   1      117.09      105.93      4.24 o 
  -5   3   1       64.10       64.33      2.70 o 
  -4   3   1       76.09       89.75      3.08 o 
  -3   3   1      640.11      629.43      6.16 o 
  -2   3   1      198.64      187.60      3.08 o 
  -1   3   1       16.56       14.64      0.39 o 
   0   3   1       23.06       35.00      1.93 o 
   1   3   1     2403.93     2850.15     29.28 o 
   2   3   1     2980.45     3701.46     38.52 o 
   3   3   1      213.01      217.64      4.24 o 
   4   3   1       15.75       15.79      0.77 o 
   5   3   1       39.16       38.14      1.54 o 
   6   3   1       26.98       24.27      1.16 o 
   7   3   1       98.19       90.91      4.24 o 
   8   3   1      153.06      149.08      6.55 o 
   9   3   1        9.15       11.56      1.16 o 
  -9   4   1       10.48        6.93      4.62 o 
  -8   4   1       52.07       47.38      2.31 o 
  -7   4   1        1.23        1.16      0.77 o 
  -6   4   1       19.51       20.03      0.77 o 
  -5   4   1      341.54      324.73      6.16 o 
  -4   4   1        7.59        8.86      0.77 o 
  -3   4   1      150.00      164.10      3.85 o 
  -2   4   1      735.00      772.73      6.16 o 
  -1   4   1        2.20        1.54      1.54 o 
   0   4   1       11.02       11.94      0.27 o 
   1   4   1      545.08      568.95      5.01 o 
   2   4   1       25.16       24.65      1.16 o 
   3   4   1      425.48      426.43      5.78 o 
   4   4   1       29.01       30.05      1.16 o 
   5   4   1       23.36       23.50      0.77 o 
   6   4   1      217.36      213.41      5.78 o 
   7   4   1       16.05       14.25      1.16 o 
   8   4   1        0.03        3.85      3.85 o 
  -9   5   1       18.36       17.33      1.54 o 
  -8   5   1       55.15       52.39      2.31 o 
  -7   5   1      132.85      135.21      5.39 o 
  -6   5   1        3.39        2.31      0.77 o 
  -5   5   1       11.37       10.02      0.77 o 
  -4   5   1        5.69        3.47      2.31 o 
  -3   5   1      358.14      381.74      5.39 o 
  -2   5   1      172.63      189.14      3.85 o 
  -1   5   1      177.75      189.91      3.47 o 
   0   5   1      330.95      362.89      3.27 o 
   1   5   1      596.99      627.12      6.16 o 
   2   5   1        1.49        0.39      1.93 o 
   3   5   1      110.21      107.86      3.47 o 
   4   5   1      196.78      233.82      5.01 o 
   5   5   1      397.33      400.62      7.32 o 
   6   5   1      221.16      199.54      6.16 o 
   7   5   1        7.52        5.78      3.47 o 
   8   5   1       32.86       35.05      1.54 o 
  -8   6   1       57.35       54.31      2.31 o 
  -7   6   1        9.10        3.08      3.47 o 
  -6   6   1       70.43       75.89      3.08 o 
  -5   6   1        0.42        0.00      2.70 o 
  -4   6   1       14.00       12.33      0.77 o 
  -3   6   1      254.25      273.11      5.01 o 
  -2   6   1       15.08       13.48      0.77 o 
  -1   6   1       10.27       13.87      0.77 o 
   0   6   1     1458.63     1483.38     14.45 o 
   1   6   1      564.82      629.04      6.55 o 
   2   6   1       85.25       90.91      3.08 o 
   3   6   1       90.91       75.50      3.08 o 
   4   6   1      466.92      466.49      6.93 o 
   5   6   1        1.24        2.70      2.70 o 
   6   6   1      219.04      232.67      6.55 o 
   7   6   1       86.07       81.66      3.85 o 
   8   6   1        7.07        3.08      4.24 o 
  -8   7   1        1.04        5.78      3.85 o 
  -7   7   1       32.53       30.05      1.16 o 
  -6   7   1       72.57       66.64      2.70 o 
  -5   7   1       15.68       17.72      0.77 o 
  -4   7   1      114.26      129.04      4.24 o 
  -3   7   1        3.65        3.85      0.77 o 
  -2   7   1      123.04      122.11      3.47 o 
  -1   7   1        6.54       10.40      0.77 o 
   0   7   1      357.01      357.67      3.81 o 
   1   7   1       26.68       28.51      1.16 o 
   2   7   1        1.42        3.85      0.77 o 
   3   7   1       60.43       67.03      2.70 o 
   4   7   1        6.85        6.55      0.77 o 
   5   7   1       46.60       48.92      1.54 o 
   6   7   1       31.86       33.13      1.16 o 
   7   7   1       16.02       15.41      1.16 o 
   8   7   1      108.97      111.33      5.01 o 
  -8   8   1       23.39       26.96      1.54 o 
  -7   8   1        1.16        3.85      3.47 o 
  -6   8   1       42.41       41.99      1.93 o 
  -5   8   1        2.83        1.93      3.08 o 
  -4   8   1        9.72        9.24      0.77 o 
  -3   8   1      117.56      113.64      3.85 o 
  -2   8   1       22.33       18.49      0.77 o 
  -1   8   1        0.05        1.54      1.93 o 
   0   8   1      203.51      193.23      3.00 o 
   1   8   1      191.63      177.20      4.24 o 
   2   8   1       41.82       38.91      1.54 o 
   3   8   1        2.11        0.77      2.31 o 
   4   8   1      103.24      102.08      4.24 o 
   5   8   1       17.13       15.41      1.16 o 
   6   8   1       35.61       35.82      1.54 o 
   7   8   1       12.47       11.17      1.16 o 
   8   8   1        1.61        3.47      4.24 o 
  -8   9   1        5.79        6.55      4.24 o 
  -7   9   1        5.59        4.62      3.85 o 
  -6   9   1       19.18       18.49      1.16 o 
  -5   9   1        6.99        6.93      0.77 o 
  -4   9   1       22.94       25.42      1.16 o 
  -3   9   1      154.97      142.91      4.62 o 
  -2   9   1       20.31       22.34      0.77 o 
  -1   9   1       46.16       34.67      1.16 o 
   0   9   1        0.00        0.07      1.48 o 
   1   9   1      297.72      285.05      5.39 o 
   2   9   1      383.66      339.37      6.55 o 
   3   9   1        3.94        0.77      2.31 o 
   4   9   1        1.92        3.08      0.77 o 
   5   9   1       35.70       36.21      1.93 o 
   6   9   1       12.87       10.40      1.16 o 
   7   9   1        0.24        2.31      3.47 o 
  -7  10   1        0.89        1.54      3.85 o 
  -6  10   1       26.23       23.88      1.16 o 
  -5  10   1      309.15      284.28      7.32 o 
  -4  10   1        8.33        5.78      3.08 o 
  -3  10   1        0.61        0.00      2.70 o 
  -2  10   1     1724.60     1567.41     13.48 o 
  -1  10   1        0.14        1.93      2.31 o 
   0  10   1      725.32      648.88     11.17 o 
   1  10   1       39.05       35.44      1.54 o 
   2  10   1        0.01       -1.54      2.31 o 
   3  10   1      414.70      353.62      6.93 o 
   4  10   1      114.21       93.99      4.24 o 
   5  10   1       25.93       26.58      1.16 o 
   6  10   1       20.75       21.96      1.16 o 
   7  10   1        6.46        5.01      4.62 o 
  -7  11   1       11.55       11.17      1.16 o 
  -6  11   1       19.29       18.10      1.16 o 
  -5  11   1        1.39        3.08      1.16 o 
  -4  11   1       30.53       31.97      1.54 o 
  -3  11   1        2.69        1.16      2.70 o 
  -2  11   1       23.07       25.04      0.77 o 
  -1  11   1      516.99      486.13      8.09 o 
   0  11   1       29.74       31.21      0.82 o 
   1  11   1        9.37        9.63      0.77 o 
   2  11   1       12.90       14.64      0.77 o 
   3  11   1        1.67        4.24      2.70 o 
   4  11   1        0.60        1.16      2.70 o 
   5  11   1        9.57        7.70      1.16 o 
   6  11   1       28.30       29.66      1.16 o 
  -6  12   1       10.01       10.02      1.16 o 
  -5  12   1       57.66       52.77      1.93 o 
  -4  12   1       18.23       19.26      1.16 o 
  -3  12   1        0.50        1.16      2.70 o 
  -2  12   1       77.39       79.35      3.08 o 
  -1  12   1        1.32        1.54      2.70 o 
   0  12   1      357.65      343.87      5.18 o 
   1  12   1        2.53        2.31      0.77 o 
   2  12   1       33.50       35.05      1.54 o 
   3  12   1      176.37      168.72      6.16 o 
   4  12   1       56.10       55.08      2.70 o 
   5  12   1        0.90        1.54      3.85 o 
   6  12   1       11.29       11.94      1.16 o 
  -5  13   1        9.32        6.93      4.24 o 
  -4  13   1       40.11       38.52      1.93 o 
  -3  13   1       14.09       14.64      1.16 o 
  -2  13   1       27.12       25.42      1.16 o 
  -1  13   1       19.22       20.03      1.16 o 
   0  13   1       72.17       69.21      2.18 o 
   1  13   1       32.37       32.74      1.54 o 
   2  13   1        0.00        3.08      3.08 o 
   3  13   1       20.66       23.50      1.16 o 
   4  13   1       10.33       11.56      1.16 o 
   5  13   1       29.47       30.82      1.54 o 
  -5  14   1       86.86       86.29      3.08 o 
  -4  14   1        0.45        1.54      3.47 o 
  -3  14   1        1.62        0.00      3.47 o 
  -2  14   1       14.44       12.71      1.16 o 
  -1  14   1        0.01       -3.47      3.47 o 
   0  14   1        2.77        3.14      0.75 o 
   1  14   1        0.13        1.54      3.08 o 
   2  14   1        2.26        0.00      3.47 o 
   3  14   1       83.19       77.81      3.08 o 
   4  14   1       10.40       11.94      1.16 o 
  -4  15   1       70.58       83.20      3.47 o 
  -3  15   1        5.73        6.16      1.16 o 
  -2  15   1       67.67       73.19      2.70 o 
  -1  15   1       46.84       47.77      2.31 o 
   0  15   1       65.24       66.66      2.18 o 
   1  15   1        1.95       -2.70      3.47 o 
   2  15   1      153.35      201.46      7.32 o 
   3  15   1        0.29        3.08      3.47 o 
  -2  16   1       26.77       25.04      1.16 o 
  -1  16   1        0.27        2.70      3.47 o 
   0  16   1        0.96        1.76      4.24 o 
   1  16   1       96.40       93.61      4.24 o 
   2  16   1        0.17        0.00      3.47 o 
  -9   0   2        9.19        9.24      1.16 o 
  -8   0   2        5.17        3.85      3.47 o 
  -7   0   2       67.25       72.80      3.08 o 
  -6   0   2        0.25       -1.16      2.70 o 
  -5   0   2      396.71      389.06      6.16 o 
  -4   0   2       32.89       26.96      1.16 o 
  -3   0   2      271.77      293.91      4.24 o 
  -2   0   2    47010.83    38520.80    107.86 o 
  -1   0   2      168.34      177.97      2.70 o 
   0   0   2       29.26       27.93      0.82 o 
   1   0   2     3410.72     3575.89     31.20 o 
   2   0   2       32.71       47.38      1.93 o 
   3   0   2      791.38      877.50      7.70 o 
   4   0   2       42.87       47.77      2.31 o 
   5   0   2      129.15      141.37      4.62 o 
   6   0   2       21.89       21.19      1.16 o 
   7   0   2      191.18      176.04      6.16 o 
   8   0   2        2.41        3.85      3.47 o 
  -9   1   2        0.51       -3.85      3.85 o 
  -8   1   2        4.76        5.01      1.16 o 
  -7   1   2        2.09        0.39      2.70 o 
  -6   1   2       29.72       33.90      1.54 o 
  -5   1   2       26.30       23.88      1.16 o 
  -4   1   2      198.61      161.79      3.85 o 
  -3   1   2      328.29      374.42      4.62 o 
  -2   1   2      135.11      183.74      3.08 o 
  -1   1   2      963.09     1020.80      5.39 o 
   0   1   2       44.98       31.99      0.82 o 
   1   1   2       67.30       64.71      1.93 o 
   2   1   2     1498.55     1512.33      8.47 o 
   3   1   2       12.75       11.17      0.77 o 
   4   1   2        8.45        8.86      0.77 o 
   5   1   2       28.91       28.12      1.16 o 
   6   1   2      169.83      171.80      5.39 o 
   7   1   2        3.16        2.31      3.08 o 
   8   1   2        6.66        3.47      3.85 o 
  -9   2   2        0.08       -3.85      3.85 o 
  -8   2   2        8.43        7.70      1.16 o 
  -7   2   2        7.32        0.77      3.47 o 
  -6   2   2       15.13       14.25      0.77 o 
  -5   2   2      162.80      160.25      4.62 o 
  -4   2   2       56.23       53.54      1.93 o 
  -3   2   2       89.19       95.15      2.70 o 
  -2   2   2     1981.36     1954.55      8.86 o 
  -1   2   2      124.59      128.27      2.31 o 
   0   2   2      290.01      300.13      3.85 o 
   1   2   2      864.62      879.43      5.78 o 
   2   2   2      462.10      478.81      5.01 o 
   3   2   2      155.22      167.18      3.85 o 
   4   2   2      299.95      298.54      5.39 o 
   5   2   2       59.27       58.55      2.70 o 
   6   2   2        5.44        6.55      0.77 o 
   7   2   2       61.49       63.94      2.31 o 
   8   2   2        1.24        2.70      3.85 o 
  -9   3   2        6.97        6.16      4.24 o 
  -8   3   2        0.16       -1.93      3.47 o 
  -7   3   2       26.59       26.58      1.16 o 
  -6   3   2       95.16       92.45      3.47 o 
  -5   3   2       14.47       14.25      0.77 o 
  -4   3   2      943.56      932.97      8.47 o 
  -3   3   2       68.64       72.42      2.70 o 
  -2   3   2       42.99       38.52      1.54 o 
  -1   3   2      132.06      137.90      2.70 o 
   0   3   2     6686.60     6960.47     70.88 o 
   1   3   2       44.24       38.14      1.54 o 
   2   3   2     2434.90     2374.81     11.56 o 
   3   3   2      103.82       98.61      3.08 o 
   4   3   2        1.27        3.47      1.93 o 
   5   3   2       66.91       71.65      3.08 o 
   6   3   2      178.70      161.02      5.39 o 
   7   3   2       10.51        8.86      1.16 o 
   8   3   2       33.14       33.51      1.16 o 
  -9   4   2       10.95       11.17      1.16 o 
  -8   4   2       12.19       10.79      1.16 o 
  -7   4   2        3.94        0.39      3.47 o 
  -6   4   2       72.09       70.49      2.70 o 
  -5   4   2       79.16       77.04      3.47 o 
  -4   4   2      213.50      219.18      4.62 o 
  -3   4   2        5.06        3.08      1.93 o 
  -2   4   2      170.90      154.85      3.08 o 
  -1   4   2       61.56       70.49      2.31 o 
   0   4   2      121.00      132.32      1.91 o 
   1   4   2      500.15      498.46      5.39 o 
   2   4   2       35.40       43.14      1.93 o 
   3   4   2      104.68      105.55      3.47 o 
   4   4   2        0.01       -1.54      2.31 o 
   5   4   2       61.08       62.40      3.47 o 
   6   4   2      165.19      172.57      5.78 o 
   7   4   2      117.29      117.87      4.24 o 
   8   4   2        0.21        2.31      3.85 o 
  -9   5   2       97.05       92.84      3.47 o 
  -8   5   2       20.99       21.96      1.16 o 
  -7   5   2       24.06       22.73      1.16 o 
  -6   5   2        1.73        1.54      3.08 o 
  -5   5   2        3.25        2.70      2.31 o 
  -4   5   2     1164.48     1175.66     10.02 o 
  -3   5   2      281.61      286.59      4.62 o 
  -2   5   2      143.05      151.77      3.47 o 
  -1   5   2      472.97      509.63      5.39 o 
   0   5   2     1430.37     1429.18     19.07 o 
   1   5   2        2.08        5.39      0.39 o 
   2   5   2        0.99        1.93      0.39 o 
   3   5   2      310.00      308.94      5.39 o 
   4   5   2        3.21        2.31      2.31 o 
   5   5   2      542.28      525.42      8.47 o 
   6   5   2       35.50       36.59      1.54 o 
   7   5   2        2.14       -3.08      3.85 o 
   8   5   2        0.98       -1.93      4.24 o 
  -9   6   2       10.72        9.63      1.54 o 
  -8   6   2       20.95       21.96      1.16 o 
  -7   6   2        1.25        0.39      3.08 o 
  -6   6   2       10.11        9.24      0.77 o 
  -5   6   2      167.09      162.17      5.01 o 
  -4   6   2      193.03      203.39      5.01 o 
  -3   6   2       23.93       23.50      0.77 o 
  -2   6   2     3152.35     3119.03     14.64 o 
  -1   6   2      199.61      194.92      3.85 o 
   0   6   2       39.00       42.15      1.20 o 
   1   6   2      278.76      339.75      5.01 o 
   2   6   2      284.53      263.48      4.62 o 
   3   6   2       74.61       78.20      3.47 o 
   4   6   2      119.80      114.41      4.24 o 
   5   6   2      103.52      102.47      3.85 o 
   6   6   2      103.15      107.09      4.24 o 
   7   6   2        3.69       -1.54      3.47 o 
   8   6   2        5.61        1.54      4.24 o 
  -8   7   2        8.98       11.17      1.16 o 
  -7   7   2        5.26        0.39      3.47 o 
  -6   7   2       72.94       75.50      3.47 o 
  -5   7   2        9.00       10.79      0.77 o 
  -4   7   2       15.95       14.25      0.77 o 
  -3   7   2       12.97       11.56      0.77 o 
  -2   7   2        0.03       -1.93      1.93 o 
  -1   7   2      152.78      164.87      3.85 o 
   0   7   2        6.78        9.06      0.54 o 
   1   7   2       50.33       46.22      1.93 o 
   2   7   2     1382.19     1379.82     10.79 o 
   3   7   2       50.19       62.02      2.31 o 
   4   7   2       40.11       38.14      1.54 o 
   5   7   2      108.34      109.40      5.01 o 
   6   7   2       22.43       22.34      1.16 o 
   7   7   2        1.23        0.00      3.47 o 
   8   7   2       24.32       26.58      1.54 o 
  -8   8   2        2.47       -0.77      4.24 o 
  -7   8   2        1.96        1.93      3.47 o 
  -6   8   2        5.39        4.24      0.77 o 
  -5   8   2       70.25       65.10      2.31 o 
  -4   8   2        2.93        0.77      2.70 o 
  -3   8   2       40.49       41.99      1.54 o 
  -2   8   2      674.28      683.74      8.09 o 
  -1   8   2       13.63       15.79      0.77 o 
   0   8   2      205.44      195.53      3.00 o 
   1   8   2       96.57       97.46      3.47 o 
   2   8   2      127.62      112.87      3.85 o 
   3   8   2       36.85       43.14      1.54 o 
   4   8   2       70.43       58.55      2.31 o 
   5   8   2       50.64       48.92      1.93 o 
   6   8   2        8.06        8.47      1.16 o 
   7   8   2       50.21       51.62      1.93 o 
  -8   9   2        2.03        1.16      1.16 o 
  -7   9   2        3.19        1.93      3.85 o 
  -6   9   2       20.42       17.72      1.16 o 
  -5   9   2        4.52        2.31      3.08 o 
  -4   9   2      194.80      176.43      5.39 o 
  -3   9   2       10.85       10.02      0.77 o 
  -2   9   2       10.13       11.56      0.77 o 
  -1   9   2       93.33       79.74      3.47 o 
   0   9   2      682.96      625.62      5.58 o 
   1   9   2        1.49        1.54      2.31 o 
   2   9   2      124.08      100.54      4.24 o 
   3   9   2        3.12        3.08      2.70 o 
   4   9   2       10.43       10.40      0.77 o 
   5   9   2      125.92      127.12      5.01 o 
   6   9   2       11.27       13.10      1.16 o 
   7   9   2        6.21        2.31      4.24 o 
  -7  10   2        6.99        5.39      3.85 o 
  -6  10   2       56.69       50.85      2.31 o 
  -5  10   2       47.54       44.30      1.93 o 
  -4  10   2        3.59        0.77      3.08 o 
  -3  10   2      123.58      124.04      4.62 o 
  -2  10   2     2202.89     2169.11     16.18 o 
  -1  10   2      101.44       98.23      3.85 o 
   0  10   2       29.04       22.55      0.58 o 
   1  10   2      246.78      208.01      5.39 o 
   2  10   2      163.14      127.50      4.62 o 
   3  10   2        6.04        6.55      0.77 o 
   4  10   2      105.15       93.61      3.85 o 
   5  10   2       31.78       33.51      1.16 o 
   6  10   2        7.20        7.32      3.85 o 
   7  10   2        3.68        3.47      4.24 o 
  -7  11   2        5.70        6.55      4.24 o 
  -6  11   2        2.05        0.00      3.47 o 
  -5  11   2        1.42        0.00      3.08 o 
  -4  11   2       33.02       32.36      1.54 o 
  -3  11   2       66.58       63.56      2.70 o 
  -2  11   2        5.58        2.70      3.08 o 
  -1  11   2       27.18       28.51      1.16 o 
   0  11   2        5.06        6.75      0.54 o 
   1  11   2        0.03       -1.54      2.31 o 
   2  11   2       36.59       27.35      1.16 o 
   3  11   2       47.59       38.52      1.54 o 
   4  11   2        0.20       -0.77      3.08 o 
   5  11   2        8.43        6.16      3.47 o 
   6  11   2       48.30       50.08      2.31 o 
  -6  12   2       20.50       19.26      1.16 o 
  -5  12   2       22.58       22.73      1.16 o 
  -4  12   2        6.80        5.39      3.47 o 
  -3  12   2       12.05       12.33      1.16 o 
  -2  12   2       66.75       62.02      2.31 o 
  -1  12   2       23.30       23.11      0.77 o 
   0  12   2       35.34       34.47      0.92 o 
   1  12   2      122.29      103.62      4.62 o 
   2  12   2      233.73      215.72      6.16 o 
   3  12   2       26.74       29.28      1.16 o 
   4  12   2       25.76       22.34      1.16 o 
   5  12   2        2.66        0.39      3.85 o 
  -6  13   2       42.69       44.30      1.93 o 
  -5  13   2        6.04       -2.70      4.24 o 
  -4  13   2        0.25        2.70      3.08 o 
  -3  13   2        3.53        3.47      0.77 o 
  -2  13   2        0.13        0.00      3.08 o 
  -1  13   2       61.79       60.09      2.70 o 
   0  13   2       13.75       14.91      0.64 o 
   1  13   2       18.31       16.56      1.16 o 
   2  13   2      416.60      393.30      8.47 o 
   3  13   2        8.41        9.24      1.16 o 
   4  13   2       13.39       13.48      1.16 o 
   5  13   2       17.73       22.34      1.16 o 
  -5  14   2       39.09       37.37      1.54 o 
  -4  14   2        6.94        7.70      1.16 o 
  -3  14   2        3.09        3.47      3.08 o 
  -2  14   2        0.09        0.00      3.47 o 
  -1  14   2        1.62       -2.70      3.47 o 
   0  14   2        1.57        1.93      2.18 o 
   1  14   2      165.15      164.87      6.16 o 
   2  14   2        2.84       -1.54      3.47 o 
   3  14   2        9.23        8.47      1.16 o 
   4  14   2       23.47       26.58      1.16 o 
  -4  15   2        6.92        8.86      1.16 o 
  -3  15   2       58.55       59.71      2.31 o 
  -2  15   2       11.77       11.56      1.16 o 
  -1  15   2       42.27       43.53      1.93 o 
   0  15   2        0.52        0.32      2.30 o 
   1  15   2        5.96        6.55      1.16 o 
   2  15   2        2.25       -3.85      3.85 o 
   3  15   2       94.11       99.00      3.85 o 
  -2  16   2       24.37       25.04      1.54 o 
  -1  16   2        7.01        0.77      4.24 o 
   0  16   2       52.48       52.98      1.36 o 
   1  16   2        6.66        8.47      1.16 o 
  -9   0   3        1.93        5.78      3.47 o 
  -8   0   3      101.51      107.09      4.24 o 
  -7   0   3      108.22      100.92      4.24 o 
  -6   0   3        4.07        3.85      0.77 o 
  -5   0   3        4.97        5.78      0.77 o 
  -4   0   3     3995.34     3915.25     16.56 o 
  -3   0   3       45.28       31.97      1.54 o 
  -2   0   3      292.15      229.58      3.47 o 
  -1   0   3      294.56      291.22      3.47 o 
   0   0   3        1.65        1.16      0.82 o 
   1   0   3      190.82      183.36      3.08 o 
   2   0   3     8087.28     8743.07     63.56 o 
   3   0   3       86.10       83.59      3.08 o 
   4   0   3      535.36      541.99      7.32 o 
   5   0   3       40.58       37.75      1.93 o 
   6   0   3        1.64        3.85      2.70 o 
   7   0   3        3.80        2.70      0.77 o 
   8   0   3        0.12        0.00      3.47 o 
  -9   1   3        5.73        6.16      1.16 o 
  -8   1   3       36.63       37.37      1.54 o 
  -7   1   3        4.86        2.31      3.08 o 
  -6   1   3       39.34       39.68      1.54 o 
  -5   1   3        1.17        1.16      2.31 o 
  -4   1   3      317.50      407.55      5.78 o 
  -3   1   3      857.25     1003.08      7.70 o 
  -2   1   3     1077.27     1031.97      6.93 o 
  -1   1   3        7.35       10.02      0.39 o 
   0   1   3      159.01      133.52      2.50 o 
   1   1   3        0.29       -1.16      1.54 o 
   2   1   3      127.64      121.34      3.08 o 
   3   1   3       18.43       21.57      0.77 o 
   4   1   3       52.65       55.86      1.93 o 
   5   1   3      104.10       93.22      3.47 o 
   6   1   3       24.34       20.42      0.77 o 
   7   1   3       30.29       26.96      1.16 o 
   8   1   3        8.98        9.63      1.16 o 
  -9   2   3        0.07        3.85      3.47 o 
  -8   2   3        2.79        5.39      3.47 o 
  -7   2   3        1.24       -2.70      3.08 o 
  -6   2   3        8.06        3.85      2.70 o 
  -5   2   3        8.48       10.79      0.77 o 
  -4   2   3       68.00       58.94      2.70 o 
  -3   2   3       29.08       36.59      1.54 o 
  -2   2   3      136.00      127.89      3.08 o 
  -1   2   3      381.77      410.63      4.62 o 
   0   2   3       43.79       44.21      3.08 o 
   1   2   3       53.06       58.94      2.31 o 
   2   2   3       33.84       47.38      1.93 o 
   3   2   3       78.94       79.74      3.08 o 
   4   2   3       29.91       41.60      1.93 o 
   5   2   3       38.70       31.20      1.54 o 
   6   2   3       10.78        8.86      0.77 o 
   7   2   3       48.46       43.14      1.93 o 
   8   2   3       15.73       16.18      1.16 o 
  -9   3   3        0.01       -4.24      4.24 o 
  -8   3   3       36.41       36.59      1.54 o 
  -7   3   3       13.91       13.10      1.16 o 
  -6   3   3        0.71       -0.39      2.70 o 
  -5   3   3       33.44       31.97      1.54 o 
  -4   3   3       21.15       28.12      1.54 o 
  -3   3   3       18.62       11.94      0.77 o 
  -2   3   3      566.54      572.80      5.78 o 
  -1   3   3     1423.21     1431.05      8.47 o 
   0   3   3     7981.62     8805.31    114.60 o 
   1   3   3      269.52      273.88      4.24 o 
   2   3   3       86.17       93.99      3.08 o 
   3   3   3      111.47      105.55      3.47 o 
   4   3   3       84.87       87.83      3.08 o 
   5   3   3      157.75      139.45      4.62 o 
   6   3   3      607.65      580.89      9.63 o 
   7   3   3        1.61        0.00      3.47 o 
   8   3   3       47.02       54.70      1.93 o 
  -9   4   3        3.99        1.93      1.16 o 
  -8   4   3        0.08        1.54      3.47 o 
  -7   4   3      118.53      108.63      4.62 o 
  -6   4   3       35.25       32.36      1.54 o 
  -5   4   3       42.94       44.68      1.93 o 
  -4   4   3      501.36      477.66      6.55 o 
  -3   4   3       22.18       25.04      1.16 o 
  -2   4   3       60.81       66.26      2.70 o 
  -1   4   3      309.23      312.79      4.62 o 
   0   4   3       37.87       35.07      1.09 o 
   1   4   3      388.84      409.48      5.39 o 
   2   4   3       28.97       30.05      1.16 o 
   3   4   3       93.50       90.52      3.47 o 
   4   4   3      805.06      774.27      8.86 o 
   5   4   3       60.08       53.93      2.31 o 
   6   4   3        5.96        6.55      0.77 o 
   7   4   3       36.42       41.22      1.93 o 
   8   4   3        2.09        1.93      4.24 o 
  -9   5   3       47.66       43.91      2.31 o 
  -8   5   3        0.26       -3.85      3.85 o 
  -7   5   3        2.28        1.93      0.77 o 
  -6   5   3       44.96       44.30      1.93 o 
  -5   5   3      161.86      168.72      5.01 o 
  -4   5   3       19.60       18.49      1.16 o 
  -3   5   3        9.19        7.70      0.77 o 
  -2   5   3       26.92       30.82      1.16 o 
  -1   5   3      469.78      475.35      5.78 o 
   0   5   3       26.10       30.80      0.92 o 
   1   5   3      212.22      214.18      4.24 o 
   2   5   3      500.44      488.83      6.16 o 
   3   5   3      852.85      849.77      8.86 o 
   4   5   3      208.04      181.43      5.01 o 
   5   5   3        1.34        4.24      2.31 o 
   6   5   3       56.70       52.77      3.08 o 
   7   5   3       26.83       26.58      1.16 o 
   8   5   3        2.53       -4.62      4.62 o 
  -9   6   3        8.83        9.63      1.54 o 
  -8   6   3       16.86       17.33      1.16 o 
  -7   6   3       11.54       12.33      1.16 o 
  -6   6   3        1.07       -0.39      0.77 o 
  -5   6   3       81.10       82.05      3.85 o 
  -4   6   3       68.58       70.88      2.70 o 
  -3   6   3       49.90       51.23      1.93 o 
  -2   6   3     1329.62     1345.92     10.40 o 
  -1   6   3      289.73      315.87      5.01 o 
   0   6   3        1.64        0.19      1.36 o 
   1   6   3      134.86      125.58      3.47 o 
   2   6   3     1583.19     1494.22     11.17 o 
   3   6   3       14.80       15.41      0.77 o 
   4   6   3      717.88      669.49      8.86 o 
   5   6   3      170.49      160.25      5.39 o 
   6   6   3        1.26       -0.39      3.08 o 
   7   6   3       14.13       15.41      1.16 o 
  -8   7   3       30.36       28.89      1.54 o 
  -7   7   3        3.95        4.62      1.16 o 
  -6   7   3       33.61       32.36      1.54 o 
  -5   7   3        3.14       -1.93      3.08 o 
  -4   7   3       82.96       86.67      3.47 o 
  -3   7   3       15.28       16.18      0.77 o 
  -2   7   3      418.83      422.96      6.16 o 
  -1   7   3        6.84        7.70      0.77 o 
   0   7   3      267.70      291.97     10.40 o 
   1   7   3       92.76       94.38      3.47 o 
   2   7   3       33.28       26.58      1.54 o 
   3   7   3       39.84       45.45      1.93 o 
   4   7   3       51.00       54.31      2.31 o 
   5   7   3        4.49       -2.70      3.08 o 
   6   7   3      423.05      440.68      9.63 o 
   7   7   3        1.02        3.85      3.47 o 
  -8   8   3        1.96       -0.39      4.24 o 
  -7   8   3        0.76       -3.47      3.47 o 
  -6   8   3        1.81        3.85      3.08 o 
  -5   8   3       21.76       21.96      1.16 o 
  -4   8   3        0.08       -2.70      2.70 o 
  -3   8   3        4.62        3.85      0.77 o 
  -2   8   3       28.50       23.50      1.16 o 
  -1   8   3      206.91      199.92      4.62 o 
   0   8   3       23.84       21.81      0.64 o 
   1   8   3        4.14        1.93      2.31 o 
   2   8   3       20.16       20.03      0.77 o 
   3   8   3       17.15       16.18      0.77 o 
   4   8   3       20.90       17.72      0.77 o 
   5   8   3        6.49        0.77      3.08 o 
   6   8   3        5.85        3.85      1.16 o 
   7   8   3       34.00       36.59      1.54 o 
  -8   9   3       12.55       14.64      1.54 o 
  -7   9   3        7.53        6.16      3.47 o 
  -6   9   3        3.16        3.08      1.16 o 
  -5   9   3       33.64       32.74      1.93 o 
  -4   9   3        0.01        2.31      2.70 o 
  -3   9   3      104.04       93.22      4.24 o 
  -2   9   3       52.55       49.69      2.31 o 
  -1   9   3      163.94      161.79      4.62 o 
   0   9   3      938.89      842.26      6.81 o 
   1   9   3        0.45       -0.77      2.31 o 
   2   9   3       43.13       47.38      1.93 o 
   3   9   3       52.97       67.41      2.70 o 
   4   9   3       79.60       78.20      2.70 o 
   5   9   3        0.04       -3.47      3.47 o 
   6   9   3        1.96        1.54      3.85 o 
   7   9   3        6.03        5.78      4.24 o 
  -7  10   3      123.51      122.88      4.62 o 
  -6  10   3       16.49       14.25      1.16 o 
  -5  10   3        5.38        4.62      3.08 o 
  -4  10   3     1339.68     1724.19     15.79 o 
  -3  10   3        0.06        3.47      2.70 o 
  -2  10   3      222.82      207.63      5.78 o 
  -1  10   3       47.52       43.91      1.54 o 
   0  10   3        8.74        9.06      0.54 o 
   1  10   3      447.83      349.77      6.55 o 
   2  10   3      381.51      320.88      6.93 o 
   3  10   3       64.93       64.33      2.31 o 
   4  10   3      156.51      141.76      5.78 o 
   5  10   3        5.40        9.63      1.16 o 
   6  10   3       12.56       12.71      1.16 o 
  -7  11   3        0.06       -1.16      4.24 o 
  -6  11   3        1.95       -0.39      3.85 o 
  -5  11   3        0.79       -1.16      3.08 o 
  -4  11   3       67.78       66.64      3.47 o 
  -3  11   3      384.90      356.32      7.70 o 
  -2  11   3       76.14       77.81      3.47 o 
  -1  11   3       19.35       20.42      1.16 o 
   0  11   3        1.49        1.13      1.75 o 
   1  11   3        0.01        3.47      2.31 o 
   2  11   3        2.76        3.08      2.70 o 
   3  11   3        2.16        3.08      3.08 o 
   4  11   3       18.22       18.49      1.16 o 
   5  11   3       35.71       38.14      1.54 o 
   6  11   3       59.53       65.87      3.08 o 
  -6  12   3        1.72        0.39      3.85 o 
  -5  12   3        0.02        3.47      3.08 o 
  -4  12   3        2.83        5.01      3.47 o 
  -3  12   3        9.22        9.24      0.77 o 
  -2  12   3      233.01      213.79      6.16 o 
  -1  12   3       21.23       19.26      1.16 o 
   0  12   3        0.40        0.30      3.85 o 
   1  12   3      164.66      155.24      5.39 o 
   2  12   3      229.18      220.72      6.55 o 
   3  12   3        0.46        0.39      1.16 o 
   4  12   3        1.47        0.39      3.47 o 
   5  12   3        0.17       -3.85      3.85 o 
  -5  13   3        0.72       -1.93      3.85 o 
  -4  13   3       18.14       23.50      1.16 o 
  -3  13   3        2.32        1.16      3.08 o 
  -2  13   3       97.73       91.68      3.85 o 
  -1  13   3       18.74       18.49      1.16 o 
   0  13   3       59.91       59.19      1.48 o 
   1  13   3       21.62       21.57      1.54 o 
   2  13   3        1.64        1.54      1.16 o 
   3  13   3       30.35       31.97      1.16 o 
   4  13   3        3.93        3.85      3.85 o 
  -5  14   3        0.46        1.93      3.85 o 
  -4  14   3       22.98       25.81      1.16 o 
  -3  14   3        0.30       -3.85      3.85 o 
  -2  14   3        2.45        3.47      1.16 o 
  -1  14   3        2.51        4.62      3.47 o 
   0  14   3        2.48       -0.39      2.45 o 
   1  14   3       58.88       56.24      2.70 o 
   2  14   3        1.89       -3.47      3.85 o 
   3  14   3        2.24       -3.85      3.85 o 
  -3  15   3       13.70       15.02      1.16 o 
  -2  15   3       17.55       18.49      1.16 o 
  -1  15   3        3.28        2.31      3.47 o 
   0  15   3      217.42      226.92      5.45 o 
   1  15   3        4.46        0.77      3.85 o 
   2  15   3       93.23       98.23      4.24 o 
  -1  16   3       65.63       68.57      3.08 o 
   0  16   3        2.02        1.62      2.58 o 
  -9   0   4       37.45       38.52      1.54 o 
  -8   0   4        0.48       -1.93      3.47 o 
  -7   0   4       35.92       33.51      1.54 o 
  -6   0   4       53.15       50.08      1.93 o 
  -5   0   4      147.42      153.31      4.62 o 
  -4   0   4     5093.09     7600.16     70.11 o 
  -3   0   4      101.86      107.86      3.85 o 
  -2   0   4       79.18       65.10      2.31 o 
  -1   0   4     1521.37     1521.19      8.86 o 
   0   0   4      271.95      325.76      4.82 o 
   1   0   4     1470.76     1583.21      9.63 o 
   2   0   4      297.47      261.56      4.62 o 
   3   0   4      223.95      223.42      4.62 o 
   4   0   4        1.52        1.54      2.31 o 
   5   0   4      482.09      530.05      8.47 o 
   6   0   4       12.31       11.94      0.77 o 
   7   0   4        0.98        2.70      3.08 o 
   8   0   4        2.75       -1.93      3.85 o 
  -9   1   4        2.95        1.93      1.16 o 
  -8   1   4        0.26        1.54      3.08 o 
  -7   1   4        0.66        0.39      3.08 o 
  -6   1   4       20.38       20.80      0.77 o 
  -5   1   4      209.12      227.66      5.39 o 
  -4   1   4       10.44       12.71      0.77 o 
  -3   1   4      111.39      119.80      3.47 o 
  -2   1   4      213.62      210.71      3.85 o 
  -1   1   4       36.33       36.98      1.54 o 
   0   1   4      196.05      187.60      2.45 o 
   1   1   4        0.81        4.62      0.39 o 
   2   1   4       65.63       59.32      2.70 o 
   3   1   4       11.61       11.94      0.77 o 
   4   1   4      381.20      382.51      6.55 o 
   5   1   4        2.48        1.16      2.31 o 
   6   1   4       38.29       43.53      1.16 o 
   7   1   4        9.97       10.02      1.16 o 
   8   1   4        0.66        3.08      3.85 o 
  -9   2   4        0.99        5.78      3.47 o 
  -8   2   4        1.16        2.70      3.47 o 
  -7   2   4       65.93       66.26      2.70 o 
  -6   2   4        4.81        3.85      2.70 o 
  -5   2   4       13.33       15.02      0.77 o 
  -4   2   4      897.62     1157.94      9.63 o 
  -3   2   4        2.32        1.93      0.39 o 
  -2   2   4      488.77      483.05      5.39 o 
  -1   2   4      430.71      442.60      5.01 o 
   0   2   4      204.19      200.05      2.58 o 
   1   2   4       51.68       60.09      2.31 o 
   2   2   4      154.41      156.01      3.85 o 
   3   2   4      201.45      192.22      4.62 o 
   4   2   4        3.41        4.24      2.31 o 
   5   2   4       61.95       59.32      2.31 o 
   6   2   4       29.10       27.73      1.16 o 
   7   2   4        1.11        1.54      3.47 o 
   8   2   4        0.04        0.77      4.24 o 
  -9   3   4        8.16        6.93      1.16 o 
  -8   3   4        0.64        2.31      3.47 o 
  -7   3   4        0.67       -1.54      3.08 o 
  -6   3   4      102.57       99.00      3.85 o 
  -5   3   4        5.10        3.08      2.31 o 
  -4   3   4       15.51       20.03      0.77 o 
  -3   3   4       65.70       67.80      2.31 o 
  -2   3   4      496.52      480.35      5.78 o 
  -1   3   4        2.42        4.62      0.39 o 
   0   3   4      329.44      308.21      3.85 o 
   1   3   4       24.85       21.57      0.77 o 
   2   3   4       32.74       31.59      1.16 o 
   3   3   4      239.89      248.07      5.01 o 
   4   3   4      762.22      709.55      8.86 o 
   5   3   4        7.97        8.09      0.77 o 
   6   3   4        4.45        1.16      3.47 o 
   7   3   4      150.67      161.02      6.55 o 
   8   3   4        0.99        1.93      4.24 o 
  -9   4   4        1.70       -1.16      3.85 o 
  -8   4   4       11.47       10.79      1.16 o 
  -7   4   4       13.46        6.16      3.47 o 
  -6   4   4        3.53        4.24      3.08 o 
  -5   4   4        0.08        0.00      2.31 o 
  -4   4   4       52.32       67.03      2.70 o 
  -3   4   4        8.73       10.02      0.77 o 
  -2   4   4        1.47       -0.39      1.93 o 
  -1   4   4      287.15      286.98      4.62 o 
   0   4   4      188.66      182.03      2.72 o 
   1   4   4       54.04       52.39      2.31 o 
   2   4   4      209.73      195.69      4.24 o 
   3   4   4       76.06       75.89      2.70 o 
   4   4   4       93.60       83.59      3.08 o 
   5   4   4      134.85      117.87      4.62 o 
   6   4   4        6.74        8.47      1.16 o 
   7   4   4        0.07        3.08      3.47 o 
  -9   5   4        0.75        6.55      4.24 o 
  -8   5   4        2.75        0.00      3.85 o 
  -7   5   4        0.50        0.39      3.47 o 
  -6   5   4      259.40      244.22      6.55 o 
  -5   5   4       21.84       20.42      0.77 o 
  -4   5   4        8.79        7.32      0.77 o 
  -3   5   4      263.37      263.87      5.01 o 
  -2   5   4     1072.17     1120.57      9.24 o 
  -1   5   4        0.09        1.16      1.93 o 
   0   5   4      265.70      255.04      3.27 o 
   1   5   4      568.50      567.80      6.93 o 
   2   5   4       74.08       89.75      3.47 o 
   3   5   4      536.15      492.30      7.32 o 
   4   5   4      202.15      187.60      5.39 o 
   5   5   4       20.95       22.34      1.16 o 
   6   5   4       14.81       14.25      1.16 o 
   7   5   4       28.99       24.65      1.16 o 
  -8   6   4        1.97        6.55      3.47 o 
  -7   6   4       43.80       46.61      1.93 o 
  -6   6   4       12.71       11.94      0.77 o 
  -5   6   4        0.30       -1.54      2.70 o 
  -4   6   4      239.18      241.53      5.78 o 
  -3   6   4       38.96       39.29      1.54 o 
  -2   6   4       14.95       14.25      0.77 o 
  -1   6   4       94.94      114.02      3.47 o 
   0   6   4        7.08        5.64      0.39 o 
   1   6   4      243.07      244.61      5.01 o 
   2   6   4      891.39      810.09      8.86 o 
   3   6   4      156.20      142.14      4.62 o 
   4   6   4       51.89       50.08      1.93 o 
   5   6   4       49.62       46.61      1.54 o 
   6   6   4       11.48       11.94      1.16 o 
   7   6   4        2.80       -0.39      4.24 o 
  -8   7   4        0.79       -3.85      4.24 o 
  -7   7   4        0.09        0.39      3.47 o 
  -6   7   4        8.86        9.24      1.16 o 
  -5   7   4        5.00        4.24      2.70 o 
  -4   7   4       29.93       33.13      1.54 o 
  -3   7   4       26.40       28.51      1.16 o 
  -2   7   4       92.58       83.59      3.47 o 
  -1   7   4       44.51       42.37      1.54 o 
   0   7   4      465.51      466.70      4.63 o 
   1   7   4       34.08       41.22      1.54 o 
   2   7   4        0.23        1.54      2.31 o 
   3   7   4      129.18      133.28      4.62 o 
   4   7   4      114.86      117.87      4.62 o 
   5   7   4        0.19        4.62      3.08 o 
   6   7   4        3.87        3.47      3.47 o 
   7   7   4        7.57       10.40      1.16 o 
  -8   8   4        0.61        0.77      4.24 o 
  -7   8   4       38.93       37.37      1.54 o 
  -6   8   4        4.19        0.39      3.47 o 
  -5   8   4       15.84       18.49      1.16 o 
  -4   8   4      386.98      383.67      7.32 o 
  -3   8   4        0.02        1.16      2.31 o 
  -2   8   4      227.55      228.81      5.39 o 
  -1   8   4       49.14       47.38      1.93 o 
   0   8   4       50.49       46.21      2.89 o 
   1   8   4       16.30       16.95      0.77 o 
   2   8   4       19.53       10.40      0.77 o 
   3   8   4      118.66      109.78      4.24 o 
   4   8   4        0.00       -0.77      2.70 o 
   5   8   4       50.90       47.38      2.31 o 
   6   8   4       19.93       20.42      1.16 o 
  -8   9   4        1.60       -4.24      4.24 o 
  -7   9   4        0.02       -3.08      3.85 o 
  -6   9   4       57.80       51.62      2.31 o 
  -5   9   4       38.49       40.83      1.93 o 
  -4   9   4        1.09       -0.77      2.70 o 
  -3   9   4       55.51       55.47      2.31 o 
  -2   9   4       79.31       70.88      3.47 o 
  -1   9   4        8.53       10.40      0.77 o 
   0   9   4        0.23        1.16      0.77 o 
   1   9   4       22.83       30.82      1.54 o 
   2   9   4       47.29       47.00      1.93 o 
   3   9   4      310.44      295.07      6.93 o 
   4   9   4        4.93        1.16      3.47 o 
   5   9   4        0.93        1.16      3.47 o 
   6   9   4       32.82       35.82      1.93 o 
  -7  10   4        4.04        5.39      3.85 o 
  -6  10   4       24.67       25.42      1.16 o 
  -5  10   4       72.09       85.52      2.70 o 
  -4  10   4      571.92      562.79      9.63 o 
  -3  10   4       67.67       63.56      2.70 o 
  -2  10   4        6.78        8.09      0.77 o 
  -1  10   4      236.43      201.08      5.39 o 
   0  10   4      366.02      313.17      4.63 o 
   1  10   4       16.73       13.48      0.77 o 
   2  10   4        3.29        4.24      2.70 o 
   3  10   4       34.02       30.43      1.16 o 
   4  10   4        0.12        3.85      3.08 o 
   5  10   4       11.56       14.64      1.16 o 
   6  10   4        4.22        3.47      4.24 o 
  -7  11   4        0.05       -1.93      4.24 o 
  -6  11   4        3.66        2.31      3.85 o 
  -5  11   4       89.24      109.78      3.85 o 
  -4  11   4        2.31        2.31      3.47 o 
  -3  11   4        1.95        1.54      3.08 o 
  -2  11   4       32.68       34.28      1.16 o 
  -1  11   4        1.22        1.16      2.70 o 
   0  11   4        0.22       -1.91      1.91 o 
   1  11   4       40.07       28.89      1.16 o 
   2  11   4       15.14       14.25      0.77 o 
   3  11   4        4.81        3.47      0.77 o 
   4  11   4      111.84      114.79      5.01 o 
   5  11   4        0.52        1.93      3.85 o 
  -6  12   4        0.29        3.08      3.85 o 
  -5  12   4        0.89        0.00      3.85 o 
  -4  12   4        0.30       -2.31      3.47 o 
  -3  12   4        1.51       -1.93      3.47 o 
  -2  12   4       78.52       77.04      3.47 o 
  -1  12   4      120.69      108.24      4.24 o 
   0  12   4       99.55       93.65      2.72 o 
   1  12   4       75.62       73.96      3.47 o 
   2  12   4        0.02       -0.77      3.08 o 
   3  12   4        8.72        8.86      1.16 o 
   4  12   4        7.57        7.32      1.16 o 
   5  12   4       43.31       45.45      1.93 o 
  -5  13   4        1.79       -0.39      4.24 o 
  -4  13   4        9.01        5.78      3.85 o 
  -3  13   4       29.92       35.44      1.93 o 
  -2  13   4        7.78        9.24      1.16 o 
  -1  13   4       13.47       13.48      1.16 o 
   0  13   4      185.74      184.98      4.49 o 
   1  13   4        4.58        5.01      3.47 o 
   2  13   4        1.79        1.54      1.16 o 
   3  13   4       15.73       17.72      1.16 o 
   4  13   4       61.36       74.35      2.70 o 
  -4  14   4       16.14       14.64      1.16 o 
  -3  14   4        0.91        1.54      3.47 o 
  -2  14   4        6.52        6.55      3.85 o 
  -1  14   4      144.37      144.07      6.55 o 
   0  14   4        9.20        9.65      0.82 o 
   1  14   4       11.26       12.33      1.16 o 
   2  14   4       80.24       78.97      3.47 o 
   3  14   4        1.33       -3.85      3.85 o 
  -3  15   4       26.24       30.82      1.16 o 
  -2  15   4       12.77       15.79      1.16 o 
  -1  15   4        5.99        6.55      1.16 o 
   0  15   4       52.90       51.12      3.08 o 
   1  15   4      165.50      183.36      7.32 o 
  -9   0   5       20.14       17.72      1.16 o 
  -8   0   5        0.00       -3.47      3.47 o 
  -7   0   5        9.08        8.86      1.16 o 
  -6   0   5      855.68      795.84     10.40 o 
  -5   0   5        2.28        3.47      2.31 o 
  -4   0   5       13.76        9.63      0.77 o 
  -3   0   5      108.94      106.70      3.47 o 
  -2   0   5       66.28       57.40      2.70 o 
  -1   0   5      237.57      273.11      4.62 o 
   0   0   5     5293.37     5806.79     69.14 o 
   1   0   5       43.24       41.22      1.54 o 
   2   0   5      644.31      659.48      7.70 o 
   3   0   5       27.24       33.13      1.16 o 
   4   0   5        4.32        2.70      2.31 o 
   5   0   5        4.44        4.62      0.77 o 
   6   0   5        5.24        4.62      3.08 o 
   7   0   5        7.27        0.77      3.85 o 
  -9   1   5        1.18        6.16      3.85 o 
  -8   1   5        0.00       -2.70      3.47 o 
  -7   1   5        4.12        2.70      3.08 o 
  -6   1   5      126.10      121.34      5.01 o 
  -5   1   5      229.82      310.86      6.16 o 
  -4   1   5      160.87      159.48      4.24 o 
  -3   1   5        0.65       -1.16      1.93 o 
  -2   1   5       15.44       15.41      0.77 o 
  -1   1   5        7.20        6.16      0.77 o 
   0   1   5        0.04        0.77      1.09 o 
   1   1   5       40.29       43.91      2.31 o 
   2   1   5       31.12       28.12      1.16 o 
   3   1   5      123.96      110.94      3.85 o 
   4   1   5        3.89        1.93      2.31 o 
   5   1   5       29.96       27.73      1.16 o 
   6   1   5        6.98        7.32      1.16 o 
   7   1   5        1.38       -2.70      3.85 o 
  -9   2   5        1.21        0.77      3.85 o 
  -8   2   5        1.77       -0.39      3.47 o 
  -7   2   5        0.09       -1.16      3.08 o 
  -6   2   5        0.05       -2.70      2.70 o 
  -5   2   5       11.81       13.48      0.77 o 
  -4   2   5       72.17       70.88      2.70 o 
  -3   2   5      163.22      180.28      4.24 o 
  -2   2   5      380.74      347.07      5.39 o 
  -1   2   5        3.04        3.47      0.39 o 
   0   2   5        2.10        2.70      0.37 o 
   1   2   5       20.20       20.42      0.77 o 
   2   2   5       79.46       83.98      3.08 o 
   3   2   5       18.48       17.72      0.77 o 
   4   2   5        0.20       -2.70      2.70 o 
   5   2   5      131.92      106.70      4.24 o 
   6   2   5        3.87       -1.93      3.47 o 
   7   2   5        0.04       -2.31      3.85 o 
  -9   3   5        0.54        0.77      3.85 o 
  -8   3   5        0.72        1.54      3.47 o 
  -7   3   5        3.16        4.24      3.08 o 
  -6   3   5        5.58        1.54      2.70 o 
  -5   3   5        0.60        0.39      2.31 o 
  -4   3   5       74.43       92.45      3.47 o 
  -3   3   5      295.52      283.90      5.01 o 
  -2   3   5     2525.28     2493.45     13.87 o 
  -1   3   5       73.40       76.27      3.08 o 
   0   3   5       12.39       11.99      0.77 o 
   1   3   5       13.79       15.41      0.77 o 
   2   3   5      171.42      169.88      4.24 o 
   3   3   5      321.44      293.14      5.78 o 
   4   3   5     1156.65     1067.03     11.56 o 
   5   3   5        1.32        1.93      0.77 o 
   6   3   5      111.77      116.33      4.62 o 
   7   3   5        8.05        7.32      1.16 o 
  -9   4   5       20.92       18.88      1.54 o 
  -8   4   5       10.05       11.94      1.16 o 
  -7   4   5       18.65       19.26      1.16 o 
  -6   4   5       40.16       41.60      1.93 o 
  -5   4   5        9.37        9.63      0.77 o 
  -4   4   5        6.61        5.78      0.77 o 
  -3   4   5      103.64      125.96      3.85 o 
  -2   4   5      140.11      127.89      3.85 o 
  -1   4   5      182.68      186.44      4.24 o 
   0   4   5        8.27        9.69      0.77 o 
   1   4   5       76.87       75.12      2.70 o 
   2   4   5      833.93      778.12      8.86 o 
   3   4   5      116.18      100.92      3.85 o 
   4   4   5        2.34        3.08      2.70 o 
   5   4   5       91.66       91.29      4.24 o 
   6   4   5        0.04        1.16      3.47 o 
   7   4   5        0.04        3.47      3.85 o 
  -9   5   5        2.94        6.93      4.24 o 
  -8   5   5       65.74       60.48      1.93 o 
  -7   5   5       36.72       40.06      1.93 o 
  -6   5   5       37.48       38.14      1.54 o 
  -5   5   5        1.42        3.47      2.31 o 
  -4   5   5       29.05       30.05      1.54 o 
  -3   5   5      103.73       99.77      3.85 o 
  -2   5   5        8.00        2.31      2.31 o 
  -1   5   5      214.33      205.70      4.62 o 
   0   5   5       85.53       86.86      2.18 o 
   1   5   5      792.90      774.27      8.47 o 
   2   5   5        6.90        3.47      2.31 o 
   3   5   5        4.81        3.08      2.31 o 
   4   5   5       63.89       73.19      3.08 o 
   5   5   5       15.52       16.56      1.16 o 
   6   5   5        0.80       -2.70      3.47 o 
   7   5   5        1.06       -4.24      4.24 o 
  -8   6   5        0.52       -3.85      3.85 o 
  -7   6   5       26.32       23.50      1.16 o 
  -6   6   5        6.05        5.39      3.08 o 
  -5   6   5       19.09       18.10      0.77 o 
  -4   6   5      224.64      224.96      5.39 o 
  -3   6   5       98.58      101.31      3.85 o 
  -2   6   5       51.43       49.31      2.31 o 
  -1   6   5       19.82       18.49      0.77 o 
   0   6   5      893.03      834.57      6.26 o 
   1   6   5        4.27        1.16      2.31 o 
   2   6   5      704.66      658.32      8.86 o 
   3   6   5      165.32      158.71      5.01 o 
   4   6   5        1.66       -2.70      3.08 o 
   5   6   5       42.29       45.07      1.93 o 
   6   6   5        0.16        1.54      3.47 o 
   7   6   5        0.21       -1.93      4.62 o 
  -8   7   5        1.46       -0.39      3.85 o 
  -7   7   5        0.83        3.85      3.47 o 
  -6   7   5       18.26       19.26      1.16 o 
  -5   7   5        0.08        1.54      2.70 o 
  -4   7   5       60.66       65.87      2.70 o 
  -3   7   5        3.79        1.93      2.31 o 
  -2   7   5       75.06       78.58      3.08 o 
  -1   7   5       30.00       34.67      1.16 o 
   0   7   5        3.97        3.19      0.77 o 
   1   7   5       46.50       48.54      2.31 o 
   2   7   5       16.85       18.49      0.77 o 
   3   7   5        6.22        5.78      0.77 o 
   4   7   5      801.47      761.17     10.79 o 
   5   7   5        3.96        3.47      1.16 o 
   6   7   5       51.29       68.95      2.31 o 
  -8   8   5        0.87        4.24      4.24 o 
  -7   8   5        0.49        0.39      3.85 o 
  -6   8   5        2.87        6.16      3.47 o 
  -5   8   5        3.71        0.77      3.08 o 
  -4   8   5       36.55       37.75      1.16 o 
  -3   8   5       99.61      104.01      4.24 o 
  -2   8   5      136.88      126.73      4.62 o 
  -1   8   5        0.11        2.70      2.31 o 
   0   8   5        2.78        3.47      0.73 o 
   1   8   5        1.46        1.54      2.31 o 
   2   8   5       57.06       49.69      1.93 o 
   3   8   5        0.10       -0.39      2.70 o 
   4   8   5        0.49       -2.31      3.08 o 
   5   8   5       92.53       91.29      3.47 o 
   6   8   5       13.83       13.48      1.16 o 
  -7   9   5       16.27       16.56      1.16 o 
  -6   9   5        1.67        5.78      3.47 o 
  -5   9   5       68.23       70.11      2.70 o 
  -4   9   5       16.85       16.95      1.16 o 
  -3   9   5       48.06       43.14      1.54 o 
  -2   9   5      411.57      373.65      7.32 o 
  -1   9   5        1.68        2.31      2.31 o 
   0   9   5        1.56       -0.58      1.63 o 
   1   9   5        3.32        6.55      0.77 o 
   2   9   5      233.50      216.87      6.16 o 
   3   9   5        9.54        7.70      0.77 o 
   4   9   5        0.04        1.93      3.08 o 
   5   9   5       12.62       15.02      1.16 o 
   6   9   5       21.03       19.65      1.54 o 
  -7  10   5        7.76        4.62      1.16 o 
  -6  10   5      458.12      555.08     11.17 o 
  -5  10   5        1.47       -0.39      3.47 o 
  -4  10   5      116.05      120.57      4.62 o 
  -3  10   5       37.23       35.44      1.16 o 
  -2  10   5       14.35       16.56      0.77 o 
  -1  10   5      318.73      285.44      6.55 o 
   0  10   5      254.92      217.23      8.28 o 
   1  10   5       55.03       50.85      2.31 o 
   2  10   5      165.94      156.78      5.39 o 
   3  10   5        7.08       11.94      1.16 o 
   4  10   5       11.80       10.79      1.16 o 
   5  10   5       86.76      103.24      4.24 o 
  -6  11   5       46.00       44.30      1.93 o 
  -5  11   5      155.26      150.23      6.16 o 
  -4  11   5       31.49       31.59      1.16 o 
  -3  11   5        5.47        5.01      3.47 o 
  -2  11   5        0.16       -1.54      3.08 o 
  -1  11   5        0.06        1.16      2.70 o 
   0  11   5        8.16        6.82      0.77 o 
   1  11   5        1.93        0.00      3.08 o 
   2  11   5        2.66        3.08      3.08 o 
   3  11   5       40.25       41.99      2.31 o 
   4  11   5       51.62       58.94      2.31 o 
   5  11   5        3.05        5.01      4.24 o 
  -6  12   5        1.45       -0.77      4.24 o 
  -5  12   5        5.18        5.39      1.16 o 
  -4  12   5       21.66       21.57      1.16 o 
  -3  12   5       27.72       25.81      1.16 o 
  -2  12   5       27.89       27.35      1.16 o 
  -1  12   5       45.66       49.69      2.31 o 
   0  12   5      222.43      216.81      4.76 o 
   1  12   5        1.92        2.31      3.47 o 
   2  12   5        6.19        6.55      1.16 o 
   3  12   5        1.84       -2.31      3.47 o 
   4  12   5        3.12        6.55      3.85 o 
  -5  13   5        0.87       -1.16      3.85 o 
  -4  13   5       22.57       24.65      1.16 o 
  -3  13   5        8.81        6.93      3.85 o 
  -2  13   5       33.50       36.21      1.16 o 
  -1  13   5        6.25        5.01      1.16 o 
   0  13   5        0.26        0.77      2.31 o 
   1  13   5       38.68       40.83      1.54 o 
   2  13   5        1.19        1.54      3.47 o 
   3  13   5        4.02        1.16      4.24 o 
  -4  14   5        2.69        4.24      3.85 o 
  -3  14   5        7.20        5.39      1.16 o 
  -2  14   5       15.55       16.95      1.16 o 
  -1  14   5       25.22       25.04      1.16 o 
   0  14   5        5.16        6.58      1.35 o 
   1  14   5        1.15       -1.93      3.47 o 
   2  14   5       69.65       77.04      3.08 o 
  -2  15   5       99.84       98.61      4.62 o 
  -1  15   5       13.16       11.94      1.16 o 
   0  15   5       36.97       38.38      1.35 o 
  -9   0   6        3.98        1.54      3.85 o 
  -8   0   6       45.22       42.76      2.31 o 
  -7   0   6       76.65       74.73      3.08 o 
  -6   0   6      696.00      681.82     10.02 o 
  -5   0   6       75.06       78.97      3.47 o 
  -4   0   6        0.34        2.31      2.31 o 
  -3   0   6      488.65      511.94      6.93 o 
  -2   0   6      835.07      844.76      8.47 o 
  -1   0   6      657.19      681.43      7.70 o 
   0   0   6     1170.64     1102.47      6.81 o 
   1   0   6      174.56      180.28      4.24 o 
   2   0   6       22.63       18.10      0.77 o 
   3   0   6      711.30      627.50      8.86 o 
   4   0   6       59.89       55.86      2.31 o 
   5   0   6        5.81        3.08      3.08 o 
   6   0   6       10.71       10.79      1.16 o 
   7   0   6        2.43        1.16      4.24 o 
  -9   1   6        0.00        1.16      3.85 o 
  -8   1   6        4.00        4.62      3.85 o 
  -7   1   6      104.58      104.01      4.24 o 
  -6   1   6       38.85       36.21      1.54 o 
  -5   1   6       15.18       14.25      0.77 o 
  -4   1   6      127.88      119.41      3.85 o 
  -3   1   6        0.87        1.16      1.93 o 
  -2   1   6       23.40       28.12      1.16 o 
  -1   1   6       13.91       14.25      0.77 o 
   0   1   6        7.40        7.34      0.54 o 
   1   1   6        4.39        2.31      1.93 o 
   2   1   6      131.82      124.04      3.85 o 
   3   1   6       15.64       15.79      0.77 o 
   4   1   6      162.00      183.36      5.39 o 
   5   1   6       20.53       21.19      1.16 o 
   6   1   6        1.80       -3.85      3.85 o 
   7   1   6       59.41       67.41      2.70 o 
  -9   2   6       10.88       10.40      1.16 o 
  -8   2   6        6.97        2.70      3.85 o 
  -7   2   6        0.01       -1.93      3.47 o 
  -6   2   6      109.10       99.38      4.24 o 
  -5   2   6        9.84       10.02      0.77 o 
  -4   2   6       21.43       21.57      1.16 o 
  -3   2   6       55.32       55.47      2.31 o 
  -2   2   6       28.90       27.73      1.16 o 
  -1   2   6        8.63       10.02      0.77 o 
   0   2   6       11.06       13.11      0.54 o 
   1   2   6      172.16      172.57      4.24 o 
   2   2   6        4.09        0.39      2.31 o 
   3   2   6       16.00       15.41      0.77 o 
   4   2   6       32.46       28.12      1.54 o 
   5   2   6        1.39        4.62      3.08 o 
   6   2   6        0.58        3.08      3.47 o 
   7   2   6       18.07       16.95      1.16 o 
  -9   3   6        1.56        5.39      4.24 o 
  -8   3   6       18.36       16.18      1.16 o 
  -7   3   6        0.86        3.85      3.08 o 
  -6   3   6       19.77       20.42      1.16 o 
  -5   3   6       13.59       12.33      0.77 o 
  -4   3   6        0.83       -2.31      2.31 o 
  -3   3   6        8.03       10.40      0.77 o 
  -2   3   6        1.95        1.16      2.31 o 
  -1   3   6       29.66       27.35      1.16 o 
   0   3   6        2.05       -0.77      1.54 o 
   1   3   6      137.73      152.16      4.24 o 
   2   3   6     2042.04     1838.60     13.87 o 
   3   3   6        4.47        3.85      0.77 o 
   4   3   6       74.33       75.12      3.08 o 
   5   3   6      279.39      314.71      7.70 o 
   6   3   6        0.65        3.08      3.47 o 
  -9   4   6        7.72        5.78      3.85 o 
  -8   4   6        0.03       -2.31      3.85 o 
  -7   4   6        3.47        3.08      1.16 o 
  -6   4   6       25.70       25.81      1.16 o 
  -5   4   6        0.10        0.77      2.70 o 
  -4   4   6       20.12       21.57      1.16 o 
  -3   4   6      136.67      131.36      4.24 o 
  -2   4   6      357.63      351.69      6.16 o 
  -1   4   6       30.57       30.82      1.16 o 
   0   4   6      628.54      580.73      5.45 o 
   1   4   6       80.94       74.73      3.08 o 
   2   4   6       31.96       26.19      1.16 o 
   3   4   6       63.48       52.00      2.70 o 
   4   4   6        2.19        2.31      2.70 o 
   5   4   6        7.86        6.93      1.16 o 
   6   4   6       52.51       57.01      2.70 o 
  -8   5   6       21.85       21.96      1.16 o 
  -7   5   6        0.49       -0.39      3.47 o 
  -6   5   6        1.01        3.85      3.08 o 
  -5   5   6       86.68       94.38      3.08 o 
  -4   5   6      368.11      368.26      6.93 o 
  -3   5   6        1.45        2.31      1.93 o 
  -2   5   6      121.08      112.87      3.85 o 
  -1   5   6      344.11      329.74      6.16 o 
   0   5   6       16.23       18.10      0.54 o 
   1   5   6      393.03      375.19      6.55 o 
   2   5   6      109.56      105.93      4.24 o 
   3   5   6       33.03       32.36      1.54 o 
   4   5   6       73.60       71.65      3.08 o 
   5   5   6       55.19       65.49      2.31 o 
   6   5   6        0.41        0.77      3.47 o 
  -8   6   6        1.26       -3.85      3.85 o 
  -7   6   6        6.91        7.32      3.85 o 
  -6   6   6       10.31       11.56      1.16 o 
  -5   6   6        1.22       -3.08      3.08 o 
  -4   6   6        1.28        3.85      2.70 o 
  -3   6   6       48.28       49.69      1.54 o 
  -2   6   6      103.26      106.32      4.24 o 
  -1   6   6      126.68      121.34      4.62 o 
   0   6   6     1491.40     1378.47      8.72 o 
   1   6   6      156.30      147.92      4.62 o 
   2   6   6       10.00       10.02      0.77 o 
   3   6   6      113.33      108.63      4.62 o 
   4   6   6       40.35       43.14      1.54 o 
   5   6   6        0.02       -1.54      3.47 o 
   6   6   6       76.56       88.98      3.85 o 
  -8   7   6        0.21        1.93      3.85 o 
  -7   7   6        0.30       -1.16      3.85 o 
  -6   7   6       25.65       28.89      1.16 o 
  -5   7   6        1.76        1.16      3.08 o 
  -4   7   6       65.50       65.49      2.70 o 
  -3   7   6        7.41        5.39      0.77 o 
  -2   7   6       96.27      119.03      4.62 o 
  -1   7   6       45.74       47.38      1.93 o 
   0   7   6        3.54        2.02      0.73 o 
   1   7   6      140.93      143.30      5.01 o 
   2   7   6      506.59      477.27      8.09 o 
   3   7   6        2.63        3.47      2.70 o 
   4   7   6       35.85       36.59      1.54 o 
   5   7   6       34.26       37.75      1.54 o 
   6   7   6        1.12        1.93      1.16 o 
  -7   8   6        1.00        1.93      3.85 o 
  -6   8   6       65.93       68.95      2.70 o 
  -5   8   6        5.18        5.01      3.08 o 
  -4   8   6       18.55       15.79      1.16 o 
  -3   8   6        7.12        5.78      0.77 o 
  -2   8   6        7.46        8.09      0.77 o 
  -1   8   6        5.66        3.08      2.31 o 
   0   8   6        1.40       -0.19      1.63 o 
   1   8   6       92.99       89.75      3.47 o 
   2   8   6        0.08        4.24      2.70 o 
   3   8   6       17.19       15.02      1.16 o 
   4   8   6       24.84       23.11      1.16 o 
   5   8   6        2.31        0.39      3.85 o 
  -7   9   6       37.50       33.13      1.54 o 
  -6   9   6        6.58        5.39      3.85 o 
  -5   9   6       22.91       22.73      1.16 o 
  -4   9   6        0.38        0.00      3.08 o 
  -3   9   6       15.44       15.02      1.16 o 
  -2   9   6        7.45        8.47      0.77 o 
  -1   9   6        3.29        2.31      3.08 o 
   0   9   6        6.12        3.08      2.18 o 
   1   9   6      258.88      248.84      6.55 o 
   2   9   6       22.18       21.19      1.16 o 
   3   9   6        0.04       -0.39      3.08 o 
   4   9   6      130.62      143.30      6.16 o 
   5   9   6       25.51       25.81      1.16 o 
  -7  10   6       35.12       35.05      1.54 o 
  -6  10   6      166.54      160.63      6.55 o 
  -5  10   6       38.89       43.53      1.54 o 
  -4  10   6       24.56       31.97      1.16 o 
  -3  10   6      181.13      224.58      6.55 o 
  -2  10   6      426.49      396.76      8.47 o 
  -1  10   6        7.42        6.16      0.77 o 
   0  10   6       45.94       45.84      1.36 o 
   1  10   6       21.67       19.65      1.16 o 
   2  10   6       12.38       16.56      1.16 o 
   3  10   6       31.55       36.21      1.54 o 
   4  10   6        0.14       -1.16      3.47 o 
  -6  11   6       11.46       13.10      1.16 o 
  -5  11   6        0.10       -2.31      3.85 o 
  -4  11   6       23.84       23.88      1.16 o 
  -3  11   6        0.58       -1.54      3.47 o 
  -2  11   6        0.60        0.77      0.77 o 
  -1  11   6       37.84       33.13      1.54 o 
   0  11   6        1.63        3.13      2.03 o 
   1  11   6        2.66        0.77      3.47 o 
   2  11   6       61.32       66.64      3.08 o 
   3  11   6        1.55        3.08      3.47 o 
   4  11   6       20.92       25.04      1.16 o 
  -5  12   6        2.86        2.31      3.85 o 
  -4  12   6       15.62       16.18      1.16 o 
  -3  12   6       43.55       43.53      1.54 o 
  -2  12   6        0.73        4.62      3.47 o 
  -1  12   6       63.21       69.34      2.70 o 
   0  12   6       15.48       19.86      0.82 o 
   1  12   6        8.48        2.31      3.47 o 
   2  12   6       10.38        4.24      3.85 o 
   3  12   6       67.42       78.58      3.08 o 
  -4  13   6       16.60       21.57      1.16 o 
  -3  13   6        2.09        3.08      3.47 o 
  -2  13   6       55.49       61.25      2.31 o 
  -1  13   6       10.95        6.93      3.85 o 
   0  13   6        3.56        2.12      2.45 o 
   1  13   6       21.97       23.11      1.16 o 
   2  13   6      220.72      213.41      7.70 o 
  -3  14   6       86.25       91.29      3.47 o 
  -2  14   6       28.38       28.89      1.16 o 
  -1  14   6       13.18       13.48      1.16 o 
   0  14   6      127.87      124.34      6.16 o 
   1  14   6        6.60        1.16      3.85 o 
  -9   0   7       12.14       12.71      1.16 o 
  -8   0   7      183.17      159.09      6.16 o 
  -7   0   7        8.60       11.94      1.16 o 
  -6   0   7        0.36       -3.08      3.08 o 
  -5   0   7       86.18       77.04      3.47 o 
  -4   0   7        0.36        1.16      2.70 o 
  -3   0   7      104.75      119.41      4.24 o 
  -2   0   7      546.56      524.65      7.32 o 
  -1   0   7        3.00        3.47      1.93 o 
   0   0   7       53.30       62.70      2.50 o 
   1   0   7        4.30        3.08      0.77 o 
   2   0   7        4.66        1.16      2.31 o 
   3   0   7       93.46       90.14      3.47 o 
   4   0   7        0.00        1.16      2.70 o 
   5   0   7        3.57        3.47      3.47 o 
   6   0   7        0.47        1.16      3.47 o 
  -9   1   7        9.21        7.70      1.16 o 
  -8   1   7       15.17       15.41      1.16 o 
  -7   1   7       58.74       48.54      2.31 o 
  -6   1   7        3.43       -0.77      3.47 o 
  -5   1   7        0.06       -0.77      2.70 o 
  -4   1   7        2.56        2.31      0.77 o 
  -3   1   7        0.02       -0.39      2.31 o 
  -2   1   7       27.52       26.58      1.16 o 
  -1   1   7       18.16       21.57      0.77 o 
   0   1   7       46.27       46.22      1.20 o 
   1   1   7       72.07       62.40      2.70 o 
   2   1   7       68.39       45.07      1.93 o 
   3   1   7       14.53       12.71      0.77 o 
   4   1   7        6.41        7.32      0.77 o 
   5   1   7        0.29       -2.70      3.47 o 
   6   1   7       27.99       30.43      1.16 o 
  -8   2   7        1.71        0.77      3.85 o 
  -7   2   7        0.02        1.16      3.47 o 
  -6   2   7       58.48       73.19      3.08 o 
  -5   2   7       22.56       23.50      1.16 o 
  -4   2   7       61.14       57.01      2.70 o 
  -3   2   7        0.00        0.39      2.31 o 
  -2   2   7       26.85       23.11      0.77 o 
  -1   2   7        1.54       -0.39      1.93 o 
   0   2   7      210.19      201.85      5.01 o 
   1   2   7        7.37        7.32      0.77 o 
   2   2   7       22.87       21.96      0.77 o 
   3   2   7      107.21       89.75      3.85 o 
   4   2   7        0.75        0.00      3.08 o 
   5   2   7       12.06       12.33      1.16 o 
   6   2   7        9.05        5.78      3.85 o 
  -8   3   7        8.19        5.78      1.16 o 
  -7   3   7        2.14        3.47      1.16 o 
  -6   3   7        0.75        1.93      3.08 o 
  -5   3   7       34.56       31.59      1.54 o 
  -4   3   7      246.15      303.54      6.55 o 
  -3   3   7       29.40       28.12      1.16 o 
  -2   3   7        2.73        3.85      2.31 o 
  -1   3   7        0.06        0.77      0.77 o 
   0   3   7        7.29        8.79      3.85 o 
   1   3   7      356.71      332.82      6.55 o 
   2   3   7      538.67      494.22      8.09 o 
   3   3   7       15.16       15.02      0.77 o 
   4   3   7       64.00       65.87      2.70 o 
   5   3   7        2.86        0.77      3.47 o 
   6   3   7       18.00       19.26      1.16 o 
  -8   4   7        0.09        3.08      3.85 o 
  -7   4   7        0.01       -3.47      3.47 o 
  -6   4   7        3.81        0.39      3.47 o 
  -5   4   7       69.46       85.90      3.47 o 
  -4   4   7        6.44        7.32      0.77 o 
  -3   4   7       22.48       20.80      0.77 o 
  -2   4   7      127.95      115.56      4.24 o 
  -1   4   7       34.24       32.36      1.54 o 
   0   4   7      206.77      201.39      5.97 o 
   1   4   7       81.02       67.03      2.31 o 
   2   4   7        0.14       -2.70      2.70 o 
   3   4   7       58.96       67.03      2.70 o 
   4   4   7        0.82        0.77      3.08 o 
   5   4   7        3.08       -2.70      3.85 o 
   6   4   7       24.35       28.51      1.16 o 
  -8   5   7        6.25        3.85      1.16 o 
  -7   5   7        1.89        0.00      3.85 o 
  -6   5   7       40.61       43.91      1.54 o 
  -5   5   7       18.70       17.33      0.77 o 
  -4   5   7       13.89       11.94      0.77 o 
  -3   5   7       77.06       74.73      3.08 o 
  -2   5   7        2.68        3.47      2.70 o 
  -1   5   7      518.35      515.02      8.09 o 
   0   5   7        0.07       -0.58      1.63 o 
   1   5   7        3.98        4.62      0.77 o 
   2   5   7      174.56      172.96      5.39 o 
   3   5   7        1.95        3.47      0.77 o 
   4   5   7       12.93       11.94      1.16 o 
   5   5   7        1.68       -2.70      3.85 o 
  -8   6   7        0.29       -2.31      3.85 o 
  -7   6   7        0.24       -3.85      3.85 o 
  -6   6   7       34.57       34.28      1.54 o 
  -5   6   7       65.46       64.71      2.70 o 
  -4   6   7        0.64       -2.70      2.70 o 
  -3   6   7        1.81       -0.77      2.70 o 
  -2   6   7       14.04       15.79      0.77 o 
  -1   6   7        0.02        1.54      2.31 o 
   0   6   7      173.34      159.10      3.54 o 
   1   6   7       59.89       55.08      2.31 o 
   2   6   7        1.92       -2.70      2.70 o 
   3   6   7      123.06      119.80      4.62 o 
   4   6   7        4.49        5.01      1.16 o 
   5   6   7        0.54       -2.70      3.47 o 
  -7   7   7        2.18        4.24      3.85 o 
  -6   7   7        0.00        4.62      3.47 o 
  -5   7   7        1.41        3.47      3.08 o 
  -4   7   7        0.45       -1.16      3.08 o 
  -3   7   7       13.04       13.48      0.77 o 
  -2   7   7        0.81        0.00      2.70 o 
  -1   7   7       10.49       10.79      0.77 o 
   0   7   7       50.48       51.97      2.89 o 
   1   7   7        9.77        8.86      0.77 o 
   2   7   7      430.83      438.37      8.47 o 
   3   7   7        8.44        0.39      3.47 o 
   4   7   7       19.94       22.73      1.16 o 
   5   7   7      228.02      235.75      8.09 o 
  -7   8   7        0.00        3.08      3.85 o 
  -6   8   7       34.40       40.83      1.54 o 
  -5   8   7       17.31       17.72      1.16 o 
  -4   8   7       30.46       31.20      1.16 o 
  -3   8   7        0.01       -0.39      3.08 o 
  -2   8   7       22.74       23.88      1.16 o 
  -1   8   7        0.01       -1.16      2.70 o 
   0   8   7      122.80      119.69      3.40 o 
   1   8   7        0.46        0.00      2.70 o 
   2   8   7       16.51       15.79      1.16 o 
   3   8   7       89.49       92.84      4.24 o 
   4   8   7        7.27        7.32      1.16 o 
   5   8   7        7.87        6.16      3.85 o 
  -7   9   7       24.49       24.27      1.54 o 
  -6   9   7        0.11        0.00      1.16 o 
  -5   9   7        5.78        5.01      1.16 o 
  -4   9   7       77.28       74.35      3.47 o 
  -3   9   7        0.07       -1.16      3.08 o 
  -2   9   7        5.53        4.24      0.77 o 
  -1   9   7        3.19        2.31      2.70 o 
   0   9   7      130.12      133.29      3.81 o 
   1   9   7       27.47       27.73      1.16 o 
   2   9   7       28.34       31.59      1.54 o 
   3   9   7       14.63       16.56      1.16 o 
   4   9   7        2.50       -1.16      3.85 o 
  -6  10   7       30.89       33.51      1.54 o 
  -5  10   7       38.34       47.38      1.93 o 
  -4  10   7        1.13        3.08      1.16 o 
  -3  10   7      113.63      107.47      4.62 o 
  -2  10   7       10.22        6.55      1.16 o 
  -1  10   7       24.59       25.04      1.16 o 
   0  10   7       21.70       18.91      0.82 o 
   1  10   7       20.24       24.65      1.16 o 
   2  10   7        5.74        5.01      3.47 o 
   3  10   7       36.58       40.06      1.93 o 
   4  10   7        7.29        5.78      3.85 o 
  -5  11   7        0.75       -1.16      3.85 o 
  -4  11   7        1.75        1.16      3.85 o 
  -3  11   7        1.82        0.00      3.47 o 
  -2  11   7       20.26       20.42      1.16 o 
  -1  11   7        0.23        0.77      3.08 o 
   0  11   7        7.91        9.92      0.96 o 
   1  11   7       34.39       38.14      1.54 o 
   2  11   7       92.89       96.30      3.85 o 
   3  11   7        0.49        4.24      3.85 o 
  -5  12   7        7.60        7.70      1.16 o 
  -4  12   7        6.25        5.01      4.24 o 
  -3  12   7        3.70        4.24      3.47 o 
  -2  12   7       48.91       50.46      1.93 o 
  -1  12   7        5.94        6.93      1.16 o 
   0  12   7       34.48       35.30      0.92 o 
   1  12   7        6.94        5.39      3.47 o 
   2  12   7        9.79        7.32      1.16 o 
  -3  13   7        3.21        1.54      4.24 o 
  -2  13   7        0.45        1.54      4.24 o 
  -1  13   7       18.79       19.65      1.16 o 
   0  13   7       13.46       12.59      0.96 o 
   1  13   7        7.81        4.24      4.24 o 
  -8   0   8      148.88      143.68      5.78 o 
  -7   0   8       13.47       11.94      1.16 o 
  -6   0   8       10.89       10.02      1.16 o 
  -5   0   8      122.25      136.75      5.01 o 
  -4   0   8      261.19      247.69      6.16 o 
  -3   0   8      132.69      142.14      4.62 o 
  -2   0   8      361.49      355.93      6.93 o 
  -1   0   8       36.61       40.06      1.54 o 
   0   0   8        8.71        8.88      0.54 o 
   1   0   8      400.78      375.96      7.32 o 
   2   0   8       94.13       86.29      3.47 o 
   3   0   8        3.30        3.85      0.77 o 
   4   0   8       60.37       59.71      2.31 o 
   5   0   8        1.95        1.54      3.47 o 
  -8   1   8        8.90        9.24      1.16 o 
  -7   1   8        5.31        6.16      3.47 o 
  -6   1   8       10.32        8.86      1.16 o 
  -5   1   8        0.33        1.93      2.70 o 
  -4   1   8       43.47       43.53      1.54 o 
  -3   1   8       19.88       20.80      0.77 o 
  -2   1   8       15.30       14.64      0.77 o 
  -1   1   8        0.71        2.31      2.31 o 
   0   1   8       27.79       23.50      0.54 o 
   1   1   8       14.56       12.33      0.77 o 
   2   1   8      106.71       93.22      3.47 o 
   3   1   8       21.29       21.19      1.16 o 
   4   1   8        5.04        6.55      3.47 o 
   5   1   8      117.06      148.31      5.39 o 
  -8   2   8        2.47        0.39      4.24 o 
  -7   2   8        2.51        0.00      3.47 o 
  -6   2   8        1.35        0.39      3.47 o 
  -5   2   8       11.68       13.10      0.77 o 
  -4   2   8       27.61       26.96      1.16 o 
  -3   2   8        0.37       -1.16      2.31 o 
  -2   2   8       60.79       64.71      2.70 o 
  -1   2   8       72.37       74.35      3.08 o 
   0   2   8       35.48       35.82      1.09 o 
   1   2   8        6.13        6.16      0.77 o 
   2   2   8        1.97       -0.39      2.70 o 
   3   2   8        0.04       -3.08      3.08 o 
   4   2   8        2.05        0.77      3.47 o 
   5   2   8       16.66       15.41      1.16 o 
  -8   3   8        0.97        3.47      3.85 o 
  -7   3   8        4.65        3.85      1.16 o 
  -6   3   8        1.01        1.93      3.47 o 
  -5   3   8        6.83        6.93      0.77 o 
  -4   3   8        2.46        4.24      2.70 o 
  -3   3   8       23.57       23.50      1.16 o 
  -2   3   8        4.93        4.62      0.77 o 
  -1   3   8        6.31        8.09      0.77 o 
   0   3   8     1642.73     1534.06     10.79 o 
   1   3   8        3.72        3.08      0.77 o 
   2   3   8      150.84      151.77      5.01 o 
   3   3   8      278.61      266.56      6.93 o 
   4   3   8        0.29        4.62      3.08 o 
   5   3   8       46.15       57.01      2.70 o 
  -8   4   8        2.28        5.78      4.24 o 
  -7   4   8        2.68        5.01      3.47 o 
  -6   4   8       23.51       26.96      1.16 o 
  -5   4   8       28.98       26.19      1.16 o 
  -4   4   8       78.40       76.27      3.47 o 
  -3   4   8        9.78        8.09      0.77 o 
  -2   4   8      229.02      218.80      5.78 o 
  -1   4   8       42.82       39.68      1.93 o 
   0   4   8       59.62       53.38      3.47 o 
   1   4   8       28.54       24.27      0.77 o 
   2   4   8        3.07        2.31      2.70 o 
   3   4   8        4.82        4.62      0.77 o 
   4   4   8      117.89      122.88      4.62 o 
   5   4   8        0.38        0.77      3.85 o 
  -8   5   8        0.00       -1.54      4.24 o 
  -7   5   8       19.47       20.42      1.16 o 
  -6   5   8       69.86       81.66      3.85 o 
  -5   5   8        1.81       -1.54      3.47 o 
  -4   5   8        5.61        5.01      3.08 o 
  -3   5   8      161.11      159.86      5.39 o 
  -2   5   8        3.76        3.08      2.70 o 
  -1   5   8      195.08      177.58      5.39 o 
   0   5   8       33.76       34.00      0.96 o 
   1   5   8       19.68       19.65      0.77 o 
   2   5   8       33.15       33.13      1.16 o 
   3   5   8       52.71       52.77      2.31 o 
   4   5   8       22.41       25.42      1.16 o 
   5   5   8        6.75        6.16      1.16 o 
  -7   6   8        1.96        1.16      3.85 o 
  -6   6   8        6.66        5.39      1.16 o 
  -5   6   8       11.01       11.56      1.16 o 
  -4   6   8       32.65       33.90      1.54 o 
  -3   6   8       24.09       25.04      1.16 o 
  -2   6   8      600.97      578.20      9.24 o 
  -1   6   8       81.76       79.35      3.47 o 
   0   6   8       20.25       18.88      0.82 o 
   1   6   8       47.35       41.99      1.54 o 
   2   6   8       66.59       63.94      2.31 o 
   3   6   8        3.32        2.31      3.47 o 
   4   6   8      178.99      214.18      7.32 o 
  -7   7   8        0.55        1.16      1.16 o 
  -6   7   8        4.58        5.01      1.16 o 
  -5   7   8        0.25       -2.70      3.47 o 
  -4   7   8       39.14       42.76      1.93 o 
  -3   7   8       29.78       26.96      1.16 o 
  -2   7   8       11.24       11.94      0.77 o 
  -1   7   8      107.69      113.64      4.62 o 
   0   7   8      533.10      529.76      8.47 o 
   1   7   8        2.72       -3.47      3.47 o 
   2   7   8       66.92       65.49      3.08 o 
   3   7   8       68.42       68.18      2.70 o 
   4   7   8        0.04        0.77      3.85 o 
  -7   8   8        1.13        1.54      3.85 o 
  -6   8   8        0.14       -3.85      3.85 o 
  -5   8   8        2.57        1.54      3.47 o 
  -4   8   8        8.34        7.70      1.16 o 
  -3   8   8        0.00        1.93      3.08 o 
  -2   8   8       31.74       27.35      1.16 o 
  -1   8   8       41.43       38.52      1.54 o 
   0   8   8       35.37       37.75      0.82 o 
   1   8   8        6.10        6.55      0.77 o 
   2   8   8        3.20        4.62      3.47 o 
   3   8   8        6.06        5.78      3.47 o 
   4   8   8        0.01       -1.16      3.85 o 
  -6   9   8        0.03        6.93      3.85 o 
  -5   9   8        8.31        3.85      3.85 o 
  -4   9   8        0.68        5.78      3.47 o 
  -3   9   8        0.74        4.24      3.08 o 
  -2   9   8        3.32        1.93      3.08 o 
  -1   9   8       90.13       89.75      3.85 o 
   0   9   8       31.78       30.24      0.82 o 
   1   9   8        0.08       -3.08      3.47 o 
   2   9   8      121.93      114.41      5.39 o 
   3   9   8        6.95        8.09      1.16 o 
  -5  10   8       73.83       64.71      3.08 o 
  -4  10   8      149.05      143.68      6.16 o 
  -3  10   8        1.80       -1.54      3.85 o 
  -2  10   8       16.72       16.18      1.16 o 
  -1  10   8        2.57        3.85      3.08 o 
   0  10   8        4.54        6.16      2.45 o 
   1  10   8       26.75       30.05      1.54 o 
   2  10   8        3.78        5.39      3.47 o 
  -5  11   8        0.06        2.70      4.24 o 
  -4  11   8       12.02       12.71      1.16 o 
  -3  11   8       22.48       21.96      1.16 o 
  -2  11   8        5.36        6.55      1.16 o 
  -1  11   8        0.23        2.31      3.47 o 
   0  11   8       29.61       32.20      0.92 o 
   1  11   8        1.10       -3.85      3.85 o 
   2  11   8        7.42       10.02      1.16 o 
  -3  12   8       30.27       31.97      1.54 o 
  -2  12   8        0.22        3.47      3.47 o 
  -1  12   8        5.99       -0.39      3.85 o 
   0  12   8        0.10       -0.43      2.89 o 
  -8   0   9        0.28        1.16      4.24 o 
  -7   0   9       37.76       34.28      1.54 o 
  -6   0   9       17.08       18.10      1.16 o 
  -5   0   9       38.57       36.98      1.54 o 
  -4   0   9        7.88        7.32      0.77 o 
  -3   0   9        2.60        0.00      2.70 o 
  -2   0   9        0.50       -2.70      2.70 o 
  -1   0   9       30.01       29.28      1.16 o 
   0   0   9       27.68       23.32      0.82 o 
   1   0   9      112.01      106.70      4.62 o 
   2   0   9       40.63       39.29      1.54 o 
   3   0   9        1.71        3.08      3.08 o 
   4   0   9       22.44       29.28      1.16 o 
  -8   1   9        0.17        4.24      3.85 o 
  -7   1   9        1.05       -3.85      3.85 o 
  -6   1   9        1.36        0.00      3.08 o 
  -5   1   9        6.05        5.78      1.16 o 
  -4   1   9        1.29        2.70      2.70 o 
  -3   1   9        1.08       -0.77      3.08 o 
  -2   1   9        0.48        0.77      2.70 o 
  -1   1   9       32.64       28.89      1.54 o 
   0   1   9      176.22      152.02      3.81 o 
   1   1   9        3.66        0.00      2.70 o 
   2   1   9       22.14       21.57      1.16 o 
   3   1   9        3.18        1.16      3.08 o 
   4   1   9       18.41       21.96      1.16 o 
  -8   2   9        8.88       11.17      1.16 o 
  -7   2   9        4.26        6.93      3.85 o 
  -6   2   9        0.15       -0.39      3.47 o 
  -5   2   9        3.05       -2.70      3.08 o 
  -4   2   9       11.47       10.79      0.77 o 
  -3   2   9        0.69       -1.16      2.70 o 
  -2   2   9       53.04       53.16      2.31 o 
  -1   2   9        0.10       -0.39      0.77 o 
   0   2   9        0.69        1.16      1.91 o 
   1   2   9       64.25       56.63      2.31 o 
   2   2   9       16.75       13.48      1.16 o 
   3   2   9       20.42       20.42      1.16 o 
   4   2   9       48.85       41.60      1.54 o 
  -7   3   9        1.16        0.00      3.85 o 
  -6   3   9       26.73       30.43      1.16 o 
  -5   3   9       20.74       21.57      1.16 o 
  -4   3   9        0.02       -1.16      3.08 o 
  -3   3   9        1.09        4.24      2.70 o 
  -2   3   9       53.40       48.54      2.31 o 
  -1   3   9      177.95      164.48      5.78 o 
   0   3   9       42.78       43.15      1.09 o 
   1   3   9       22.89       24.27      1.16 o 
   2   3   9       16.72       15.41      1.16 o 
   3   3   9        0.37       -1.54      3.47 o 
   4   3   9       54.31       58.55      2.31 o 
  -7   4   9       25.80       24.27      1.54 o 
  -6   4   9        3.97        3.85      1.16 o 
  -5   4   9        1.57        3.85      3.47 o 
  -4   4   9      147.33      192.99      6.55 o 
  -3   4   9        6.57        6.16      0.77 o 
  -2   4   9       71.37       71.65      2.70 o 
  -1   4   9       48.18       45.84      1.54 o 
   0   4   9        8.55        6.93      0.54 o 
   1   4   9       29.40       35.05      1.54 o 
   2   4   9       39.47       40.06      1.16 o 
   3   4   9        4.64        6.16      3.47 o 
   4   4   9        2.43        5.78      3.47 o 
  -7   5   9        7.02        3.47      4.24 o 
  -6   5   9        0.00       -2.31      3.85 o 
  -5   5   9       14.89       14.64      1.16 o 
  -4   5   9       10.44        9.24      1.16 o 
  -3   5   9      299.61      342.06      8.09 o 
  -2   5   9       14.48       14.25      0.77 o 
  -1   5   9        3.86        1.54      3.08 o 
   0   5   9      218.45      211.31      4.63 o 
   1   5   9        0.12        1.93      3.08 o 
   2   5   9       20.70       19.65      1.16 o 
   3   5   9        0.24        2.31      3.47 o 
   4   5   9       16.45       19.65      1.16 o 
  -7   6   9       26.05       24.27      1.54 o 
  -6   6   9        5.46        5.78      1.16 o 
  -5   6   9        0.04       -1.93      3.47 o 
  -4   6   9       35.01       33.13      1.54 o 
  -3   6   9        1.01       -0.77      3.08 o 
  -2   6   9       51.15       48.92      2.31 o 
  -1   6   9       22.14       23.88      1.16 o 
   0   6   9        5.45        4.62      2.18 o 
   1   6   9      102.36      105.16      3.85 o 
   2   6   9       67.77       69.34      3.08 o 
   3   6   9        1.21        2.70      3.47 o 
  -6   7   9        0.05        4.24      3.85 o 
  -5   7   9       10.44       11.17      1.16 o 
  -4   7   9        0.74        3.85      3.47 o 
  -3   7   9        1.21        3.08      3.08 o 
  -2   7   9      112.14      110.94      4.62 o 
  -1   7   9        6.00        5.01      3.47 o 
   0   7   9       62.67       73.01      2.18 o 
   1   7   9       10.30       10.40      1.16 o 
   2   7   9        3.76        5.78      3.47 o 
   3   7   9      178.88      196.46      7.32 o 
  -6   8   9        0.34        4.62      3.85 o 
  -5   8   9        0.95        2.31      3.85 o 
  -4   8   9        8.24        4.62      3.85 o 
  -3   8   9        0.91       -1.93      3.47 o 
  -2   8   9       31.82       32.74      1.54 o 
  -1   8   9        4.05        2.31      3.47 o 
   0   8   9        1.35       -2.45      2.45 o 
   1   8   9       66.35       67.41      2.70 o 
   2   8   9       20.28       19.65      1.16 o 
  -5   9   9        4.55        5.39      3.85 o 
  -4   9   9        0.42       -2.70      3.47 o 
  -3   9   9        2.22        2.70      1.16 o 
  -2   9   9       13.89       15.02      1.16 o 
  -1   9   9       18.11       20.42      1.16 o 
   0   9   9      104.97      106.51      3.00 o 
   1   9   9        8.66        8.47      1.16 o 
   2   9   9        0.81        2.31      3.47 o 
  -4  10   9        3.61       -3.47      4.62 o 
  -3  10   9        3.32        6.16      3.47 o 
  -2  10   9        0.28       -1.54      3.85 o 
  -1  10   9       21.01       25.81      1.16 o 
   0  10   9       13.87       13.52      1.73 o 
   1  10   9        9.32        8.86      1.16 o 
  -3  11   9        0.30        0.77      4.24 o 
  -2  11   9        0.04        4.62      3.47 o 
  -1  11   9       24.65       25.04      1.16 o 
   0  11   9      111.20      114.97      3.85 o 
  -7   0  10       29.09       29.28      1.54 o 
  -6   0  10       23.89       26.96      1.16 o 
  -5   0  10       11.24       13.48      1.16 o 
  -4   0  10       24.08       23.50      1.16 o 
  -3   0  10        4.00        2.70      3.08 o 
  -2   0  10        6.00        5.39      3.47 o 
  -1   0  10      134.98      132.13      5.39 o 
   0   0  10       12.68       13.15      0.64 o 
   1   0  10        0.07       -3.08      3.08 o 
   2   0  10       11.83       11.94      1.16 o 
   3   0  10        0.03       -1.93      3.85 o 
  -7   1  10        0.21        3.47      3.85 o 
  -6   1  10       17.86       21.96      1.16 o 
  -5   1  10        3.82        4.24      1.16 o 
  -4   1  10        4.52        4.24      3.47 o 
  -3   1  10        2.19       -0.77      3.08 o 
  -2   1  10       50.01       43.14      1.93 o 
  -1   1  10        8.66        9.63      0.77 o 
   0   1  10        2.61        1.46      0.75 o 
   1   1  10       17.34       20.03      1.16 o 
   2   1  10       28.26       29.28      1.54 o 
   3   1  10      100.45      104.01      4.24 o 
  -7   2  10        1.75       -3.85      3.85 o 
  -6   2  10        1.46        2.70      3.47 o 
  -5   2  10        0.92        0.39      3.08 o 
  -4   2  10       73.58       73.96      3.47 o 
  -3   2  10       11.11       11.94      1.16 o 
  -2   2  10       47.46       49.69      1.93 o 
  -1   2  10        1.82        1.16      2.70 o 
   0   2  10        3.04        2.31      0.74 o 
   1   2  10        4.25        2.31      3.47 o 
   2   2  10        3.73       -3.47      3.47 o 
   3   2  10       11.54       10.79      1.16 o 
  -7   3  10        0.24        0.39      4.24 o 
  -6   3  10        1.11        3.47      3.85 o 
  -5   3  10        2.37        2.70      1.16 o 
  -4   3  10        0.07       -3.47      3.47 o 
  -3   3  10        2.06       -2.70      3.08 o 
  -2   3  10      444.11      446.07      9.24 o 
  -1   3  10        2.50        1.54      3.08 o 
   0   3  10       43.22       48.97      1.54 o 
   1   3  10      157.61      159.09      6.16 o 
   2   3  10        0.03        0.77      3.08 o 
   3   3  10       56.05       57.78      2.70 o 
  -6   4  10        0.51        4.24      3.85 o 
  -5   4  10        4.70        3.85      1.16 o 
  -4   4  10       41.60       38.52      1.54 o 
  -3   4  10       26.10       25.42      1.16 o 
  -2   4  10       35.20       35.44      1.54 o 
  -1   4  10        7.11        5.78      3.47 o 
   0   4  10        0.24        2.81      2.30 o 
   1   4  10        0.02       -1.16      1.16 o 
   2   4  10       55.70       59.32      2.70 o 
   3   4  10        3.54        5.39      3.47 o 
  -6   5  10        1.08        6.55      3.47 o 
  -5   5  10       97.10       93.61      3.85 o 
  -4   5  10        0.22        4.24      3.08 o 
  -3   5  10       51.51       44.68      1.93 o 
  -2   5  10       38.47       36.98      1.54 o 
  -1   5  10        8.93       10.02      1.16 o 
   0   5  10        1.88        2.89      2.18 o 
   1   5  10       31.64       31.20      1.16 o 
   2   5  10       61.85       68.18      2.31 o 
  -6   6  10        0.01       -3.85      3.85 o 
  -5   6  10        0.50        6.55      3.47 o 
  -4   6  10      128.10      134.44      5.01 o 
  -3   6  10       43.32       41.60      1.54 o 
  -2   6  10       11.28       11.17      1.16 o 
  -1   6  10        6.53        4.62      1.16 o 
   0   6  10       10.39       10.41      0.82 o 
   1   6  10       15.39       17.33      1.16 o 
   2   6  10      106.51      118.26      5.39 o 
  -5   7  10        3.54        2.70      3.85 o 
  -4   7  10        0.26       -3.08      3.85 o 
  -3   7  10       41.62       43.53      1.93 o 
  -2   7  10      161.49      174.11      6.93 o 
  -1   7  10        1.70        3.08      3.85 o 
   0   7  10       13.60       15.79      0.82 o 
   1   7  10       67.99       72.80      3.08 o 
   2   7  10        0.54       -3.85      3.85 o 
  -5   8  10        0.34       -1.54      3.85 o 
  -4   8  10       42.85       47.00      1.54 o 
  -3   8  10        7.25        5.39      3.85 o 
  -2   8  10       42.73       47.38      2.31 o 
  -1   8  10        1.08       -3.85      3.85 o 
   0   8  10        2.98        2.64      2.58 o 
   1   8  10        9.62        8.47      1.16 o 
  -4   9  10        0.86        0.39      3.85 o 
  -3   9  10       23.55       24.65      1.54 o 
  -2   9  10        0.00        1.93      3.47 o 
  -1   9  10        0.02        4.62      3.47 o 
   0   9  10       24.07       27.01      0.92 o 
  -6   0  11        0.35        2.31      3.85 o 
  -5   0  11        2.89        3.47      3.85 o 
  -4   0  11        0.23        0.39      3.47 o 
  -3   0  11       31.65       26.19      1.16 o 
  -2   0  11       23.58       23.50      1.16 o 
  -1   0  11       39.17       36.98      2.31 o 
   0   0  11       35.52       35.83      1.20 o 
   1   0  11        1.63       -3.47      3.47 o 
   2   0  11       51.69       62.79      2.31 o 
  -6   1  11        0.26       -1.93      3.85 o 
  -5   1  11        0.94        6.16      3.47 o 
  -4   1  11        0.01        0.39      3.47 o 
  -3   1  11        6.49        3.08      3.47 o 
  -2   1  11       68.07       63.94      3.08 o 
  -1   1  11        0.02       -3.47      3.47 o 
   0   1  11        0.23        3.24      2.30 o 
   1   1  11        8.09        3.85      3.85 o 
   2   1  11        0.99       -0.39      3.47 o 
  -6   2  11        0.77       -2.31      4.24 o 
  -5   2  11        0.86        3.85      3.47 o 
  -4   2  11        0.21       -1.16      3.47 o 
  -3   2  11        2.45        0.00      3.47 o 
  -2   2  11        5.39        4.24      3.47 o 
  -1   2  11       35.66       30.82      1.16 o 
   0   2  11       19.62       19.16      1.35 o 
   1   2  11        9.17        8.86      1.16 o 
   2   2  11       40.20       37.75      1.54 o 
  -6   3  11        0.31       -0.77      1.16 o 
  -5   3  11        1.13        1.54      4.24 o 
  -4   3  11       43.65       48.54      1.93 o 
  -3   3  11       61.57       58.17      2.31 o 
  -2   3  11        2.41       -2.31      3.85 o 
  -1   3  11       12.00       13.10      1.16 o 
   0   3  11       17.68       15.62      0.82 o 
   1   3  11        3.19        2.31      3.47 o 
   2   3  11       81.78       86.67      3.85 o 
  -5   4  11        1.71        5.01      3.85 o 
  -4   4  11       53.55       56.63      1.93 o 
  -3   4  11       20.21       18.88      1.16 o 
  -2   4  11       17.92       20.03      1.16 o 
  -1   4  11       17.45       18.88      1.16 o 
   0   4  11       50.51       53.01      1.48 o 
   1   4  11        0.90       -3.85      3.85 o 
  -5   5  11      108.88      107.47      4.24 o 
  -4   5  11       12.30       10.79      1.16 o 
  -3   5  11        0.52        3.85      3.85 o 
  -2   5  11       63.72       69.34      3.08 o 
  -1   5  11        1.59       -0.77      3.47 o 
   0   5  11        0.14       -2.58      2.58 o 
   1   5  11        0.42       -3.08      3.47 o 
  -4   6  11       35.88       39.68      1.54 o 
  -3   6  11        8.74        9.63      1.16 o 
  -2   6  11       12.04       11.17      1.16 o 
  -1   6  11       26.94       29.66      1.16 o 
   0   6  11       79.61       83.20      2.58 o 
  -3   7  11        4.51        6.16      3.85 o 
  -2   7  11       10.14       12.33      1.16 o 
  -1   7  11        5.73        4.62      1.16 o 
  -4   0  12       14.00       12.33      1.16 o 
  -3   0  12       42.75       39.29      1.93 o 
  -2   0  12        3.89       -0.39      3.47 o 
  -1   0  12        0.36       -3.85      3.85 o 
   0   0  12        8.00        7.81      1.35 o 
  -4   1  12       38.82       39.29      1.54 o 
  -3   1  12        1.40        1.16      3.85 o 
  -2   1  12        0.79        0.77      3.47 o 
  -1   1  12        6.33        6.93      3.85 o 
   0   1  12        7.62        4.29      2.85 o 
  -4   2  12        6.11        6.93      1.16 o 
  -3   2  12        0.00       -3.85      3.85 o 
  -2   2  12       14.36       11.94      1.16 o 
  -1   2  12        3.65        1.93      4.24 o 
  -3   3  12        3.36        6.93      3.85 o 
  -2   3  12       12.20       10.79      1.16 o 
  -1   3  12       79.04       83.20      3.08 o 
  -3   4  12        0.11       -4.24      4.24 o 
  -2   4  12       13.02       14.25      1.16 o 
                                                 
